# Supplementary material for: Development of a maize 55 K SNP array with improved genome coverage for molecular breeding
Source: Mol Breed. 2017 Feb 16;37(3):20. doi: 10.1007/s11032-017-0622-z (PMC5311085; doi:10.1007/s11032-017-0622-z)
Supplement: Supplementary file 9 — (XLSX 9 kb) [file 11032_2017_622_MOESM5_ESM.xlsx]

## Sheet: Sheet1
Supplementary Table S1. Variants source of the Maize 55K SNP Array
Variant source	Number
Markers selected from 600K Affymetrix® Axiom® Maize Genotyping Array	30133
Markers selected from Illumina® MaizeSNP50 BeadChip	10768
Markers selected from RNA-seq data using 368 maize inbred lines	9395
Markers not covered by B73 reference genome	4067
Markers for classifying heterotic groups	734
Tag SNPs for transgenic events	132
Total	55229
