# Supplementary material for: Development of a maize 55 K SNP array with improved genome coverage for molecular breeding
Source: Mol Breed. 2017 Feb 16;37(3):20. doi: 10.1007/s11032-017-0622-z (PMC5311085; doi:10.1007/s11032-017-0622-z)
Supplement: Supplementary file 10 — (XLSX 10 kb) [file 11032_2017_622_MOESM6_ESM.xlsx]

## Sheet: Sheet1
Supplementary Table S2. SNPeff annotations and predictions of variant effects for the 55,229 variants on the Maize 55K SNP Array. Multiple entries per variant are possible
Effect types	Number of variants	%
None	22	0.00013
UTR_3_prime variant	10529	0.06411
UTR_5_prime variant	3667	0.02233
downstream_gene_variant	43560	0.26524
intergenic_region	23317	0.14198
intron_variant	19425	0.11828
exon_variant	22278	0.13565
splice_acceptor_variant	1035	0.0063
splice_donor_variant	823	0.00501
splice_region_variant	4254	0.0259
upstream_gene_variant	35319	0.21506
