# Supplementary material for: Development of a maize 55 K SNP array with improved genome coverage for molecular breeding
Source: Mol Breed. 2017 Feb 16;37(3):20. doi: 10.1007/s11032-017-0622-z (PMC5311085; doi:10.1007/s11032-017-0622-z)
Supplement: Supplementary file 11 — (XLSX 9 kb) [file 11032_2017_622_MOESM7_ESM.xlsx]

## Sheet: Sheet1
Supplementary Table S3. SNP information for each chromosome
Chr.	Number of SNPs	Density (per Mbp)	Density (per cM)	SNPs related to known genes	SNPs specific to heterosis groups
1	7805	26	48	74	93
2	5332	22	41	37	28
3	5736	25	39	57	174
4	5631	23	45	38	74
5	5567	26	45	50	79
6	4140	24	31	31	92
7	4338	25	27	46	52
8	4603	26	42	41	46
9	4223	27	34	44	57
10	3609	24	34	23	39
Average	5098	25	39	44	73
Total	50984			441	734
