# Supplementary material for: Development of a maize 55 K SNP array with improved genome coverage for molecular breeding
Source: Mol Breed. 2017 Feb 16;37(3):20. doi: 10.1007/s11032-017-0622-z (PMC5311085; doi:10.1007/s11032-017-0622-z)
Supplement: Supplementary file 12 — (XLSX 51 kb) [file 11032_2017_622_MOESM8_ESM.xlsx]

## Sheet: Sheet1
Supplementary Table S4. Heterozygous rate, missing rate and information for all 593 maize samples tested
ID	Name	Origin	Adaption	Heterotic Group	Heterozygous rate [%]	Missing rate [%]
1	178	China	Temperate	PB	0.00688054	0.016279
2	196	China	Temperate	SPT	0.00647102	0.0225113
3	207	USA	Temperate	Iodent	0.00522767	0.00887944
4	273	China	Temperate	PB	0.0063046	0.0170085
5	374	China	Temperate	Lancaster	0.00546483	0.0131107
6	407	China	Temperate	Unknown	0.00671632	0.0174045
7	412	China	Temperate	Lancaster	0.00630198	0.0133817
8	434	China	Temperate	Unknown	0.0060024	0.0133608
9	465	China	Temperate	Lancaster	0.00606817	0.0171544
10	502	China	Temperate	SPT	0.00597086	0.0185926
11	653	China	Temperate	PA	0.00635913	0.0187802
12	803	China	Temperate	LRC	0.00599678	0.0160288
13	807	USA	Temperate	Unknown	0.00691975	0.0128189
14	835	China	Temperate	Unknown	0.00488798	0.0133817
15	904	USA	Temperate	Iodent	0.00504802	0.0112973
16	1538	USA	Temperate	Iodent	0.00574406	0.00965066
17	3189	China	Temperate	PA	0.00546624	0.0132775
18	6523	China	Temperate	Unknown	0.0256333	0.0188636
19	8001	China	Temperate	Unknown	0.00621505	0.0164874
20	8107	China	Temperate	LRC	0.00578159	0.0159872
21	31778	China	Temperate	PB	0.035263	0.0470652
22	78004	USA	Temperate	Reid	0.00792786	0.0103593
23	78010	USA	Temperate	Reid	0.00531711	0.00569035
24	0802	USA	Temperate	Iodent	0.00503843	0.00940053
25	2002F17	China	Temperate	Unknown	0.0068197	0.0167584
26	2002F22	China	Temperate	SPT	0.00847841	0.0170919
27	200B	China	Temperate	Unknown	0.00926324	0.0158829
28	20V-18	CIMMYT	Tropical/Subtropical	Tropical/Subtropical	0.0330987	0.0380815
29	29MIBZ2	USA	Temperate	Iodent	0.0052337	0.00998416
30	2FACC	USA	Temperate	Reid	0.00553781	0.00706603
31	3H-2	China	Temperate	Unknown	0.0296178	0.0188636
32	4676	USA	Temperate	Reid	0.00609874	0.0115683
33	48-2	China	Temperate	Unknown	0.00877954	0.0242204
34	485	China	Temperate	Unknown	0.0115073	0.0275554
35	4F1	China	Temperate	Lancaster	0.00475538	0.012673
36	4N506	USA	Temperate	Reid	0.00809768	0.00760797
37	5022(B)	China	Temperate	Reid	0.00503027	0.00779556
38	5213	China	Temperate	Unknown	0.0054764	0.0112348
39	53xuan3	China	Temperate	Unknown	0.00562763	0.0152785
40	5Gong	China	Temperate	Unknown	0.00558096	0.0146115
41	6103	USA	Temperate	Reid	0.0199641	0.0220527
42	622016-ZCN-2	CIMMYT	Tropical/Subtropical	Tropical/Subtropical	0.00638298	0.0256587
43	634-11511	China	Temperate	Unknown	0.00716846	0.0145281
44	65232kuan	China	Temperate	Unknown	0.0054686	0.0175296
45	698-1	China	Temperate	Unknown	0.00737897	0.0140695
46	698-3	China	Temperate	Unknown	0.00525853	0.0145698
47	6F629	USA	Temperate	Reid	0.00548665	0.00944222
48	706fu	China	Temperate	Unknown	0.00571036	0.0146948
49	7379-2	China	Temperate	Unknown	0.00621492	0.0163832
50	7537-1	China	Temperate	Unknown	0.0060153	0.0154452
51	7595-2	China	Temperate	Unknown	0.00538303	0.0138403
52	78371A	USA	Temperate	LRC	0.0056656	0.0144239
53	78551S	USA	Temperate	LRC	0.00562051	0.0141112
54	792	USA	Temperate	Reid	0.00505837	0.00912956
55	812	China	Temperate	Unknown	0.00595302	0.00879606
56	8129	China	Temperate	Unknown	0.00493516	0.0100467
57	832	China	Temperate	Reid	0.00531166	0.00856678
58	83IBI3	USA	Temperate	Iodent	0.00496791	0.00817075
59	888-9	China	Temperate	Unknown	0.00585938	0.0145489
60	8902	China	Temperate	Unknown	0.00487409	0.0106303
61	89-1	China	Temperate	Unknown	0.00895697	0.0221986
62	9046	China	Temperate	PA	0.0059089	0.0156745
63	912	USA	Temperate	Iodent	0.00526451	0.0117767
64	Aijin525	China	Temperate	Unknown	0.0127625	0.0188636
65	Axi10	China	Temperate	Unknown	0.00541652	0.0122561
66	B103	USA	Temperate	Iodent	0.00448153	0.00902535
67	B105	USA	Temperate	LRC	0.00505862	0.0132775
68	B112	USA	Temperate	Unknown	0.0056966	0.0161748
69	B113	USA	Temperate	Unknown	0.0193098	0.0425421
70	B123	USA	Temperate	Unknown	0.00690679	0.0170085
71	B125	USA	Temperate	Unknown	0.00532978	0.0158413
72	B234	China	Temperate	Reid	0.0049006	0.00744122
73	B47	USA	Temperate	Reid	0.00601378	0.0118184
74	B73	China	Temperate	Reid	0.004527	0.0050025
75	B84	China	Temperate	Reid	0.00569491	0.00846256
76	B93	USA	Temperate	Unknown	0.00526361	0.0154869
77	Benm130	China	Temperate	Unknown	0.01008	0.0159246
78	BJ005	China	Temperate	PA	0.00485572	0.0111931
79	BИP44	China	Temperate	Unknown	0.0295949	0.0151534
80	C416	China	Temperate	Lancaster	0.00489316	0.0102551
81	C5RIL11	CIMMYT	Tropical/Subtropical	Tropical/Subtropical	0.0455103	0.0339962
82	C5RIL3	CIMMYT	Tropical/Subtropical	Tropical/Subtropical	0.00844367	0.0254711
83	C5RILP1	CIMMYT	Tropical/Subtropical	Tropical/Subtropical	0.0061703	0.0230115
84	C649	China	Temperate	Lancaster	0.00547828	0.0116933
85	C8605-2	China	Temperate	Unknown	0.00600356	0.0135484
86	CA091	China	Temperate	LRC	0.00515651	0.0114432
87	CA112	China	Temperate	Unknown	0.00595276	0.0157787
88	CA156	China	Temperate	PA	0.0053097	0.0121936
89	CA335	China	Temperate	LRC	0.00554011	0.0188219
90	CA339	China	Temperate	Unknown	0.00490586	0.0169668
91	CA375	China	Temperate	Unknown	0.0051218	0.017071
92	Cai11-8	China	Temperate	LRC	0.00607444	0.0180924
93	CAL70	China	Temperate	Unknown	0.00595366	0.0159246
94	Chuan1073-7	China	Temperate	Unknown	0.0056141	0.020406
95	Chang3	China	Temperate	Unknown	0.0303612	0.0196765
96	Chang3154	China	Temperate	Unknown	0.0128117	0.0176755
97	Chang7-2	China	Temperate	SPT	0.0066085	0.0204894
98	Cheng351	China	Temperate	Unknown	0.00757445	0.0170502
99	Chong72	China	Temperate	LRC	0.00569513	0.0158204
100	Chuan273	China	Temperate	PB	0.00538858	0.0148616
101	Chuan29female	China	Tropical/Subtropical	Tropical/Subtropical	0.00782779	0.0164874
102	Chuan321	China	Temperate	Unknown	0.00590564	0.0115683
103	Cixibainuo	China	Tropical/Subtropical	Tropical/Subtropical	0.0216617	0.0263674
104	CKL05018	CIMMYT	Tropical/Subtropical	Tropical/Subtropical	0.00603009	0.0212815
105	CL-P10201 =P102 C6 S2(B)-34-2-BB	CIMMYT	Tropical/Subtropical	Tropical/Subtropical	0.00691359	0.0239912
106	CLA156	CIMMYT	Tropical/Subtropical	Tropical/Subtropical	0.0144457	0.0232199
107	CLA161	CIMMYT	Tropical/Subtropical	Tropical/Subtropical	0.00844814	0.0234075
108	CLA18	CIMMYT	Tropical/Subtropical	Tropical/Subtropical	0.00605075	0.0246165
109	CL-G1837=G18SeqC2-F141-2-2-1-1-1-2-##-2-B*4	CIMMYT	Tropical/Subtropical	Tropical/Subtropical	0.00653482	0.0223653
110	CL-G1839=G18SeqC3-17-1-1-2-2-B*5	CIMMYT	Tropical/Subtropical	Tropical/Subtropical	0.00621212	0.0228239
111	CLQRCYQ14	CIMMYT	Tropical/Subtropical	Tropical/Subtropical	0.00605667	0.0220527
112	CLYN231	CIMMYT	Tropical/Subtropical	Tropical/Subtropical	0.0122186	0.0218443
113	CLYN247	CIMMYT	Tropical/Subtropical	Tropical/Subtropical	0.00671315	0.0232199
114	CML103	CIMMYT	Tropical/Subtropical	Tropical/Subtropical	0.00642774	0.0226363
115	CML114	CIMMYT	Tropical/Subtropical	Tropical/Subtropical	0.00777896	0.0293063
116	CML115	CIMMYT	Tropical/Subtropical	Tropical/Subtropical	0.0141052	0.0491496
117	CML116	CIMMYT	Tropical/Subtropical	Tropical/Subtropical	0.00676567	0.0214274
118	CML118	CIMMYT	Tropical/Subtropical	Tropical/Subtropical	0.00655348	0.0219693
119	CML122	CIMMYT	Tropical/Subtropical	Tropical/Subtropical	0.00582688	0.0197599
120	CML127	CIMMYT	Tropical/Subtropical	Tropical/Subtropical	0.00561507	0.0204477
121	CML130	CIMMYT	Tropical/Subtropical	Tropical/Subtropical	0.00717822	0.0216983
122	CML133	CIMMYT	Tropical/Subtropical	Tropical/Subtropical	0.00623714	0.0232825
123	CML134	CIMMYT	Tropical/Subtropical	Tropical/Subtropical	0.00703906	0.0204269
124	CML135	CIMMYT	Tropical/Subtropical	Tropical/Subtropical	0.00575284	0.0219276
125	CML139	CIMMYT	Tropical/Subtropical	Tropical/Subtropical	0.00631624	0.0220527
126	CML154	CIMMYT	Tropical/Subtropical	Tropical/Subtropical	0.00703369	0.0255753
127	CML161	CIMMYT	Tropical/Subtropical	Tropical/Subtropical	0.00599775	0.0230532
128	CML162	CIMMYT	Tropical/Subtropical	Tropical/Subtropical	0.00601536	0.0224487
129	CML163	CIMMYT	Tropical/Subtropical	Tropical/Subtropical	0.00799844	0.0240954
130	CML166	CIMMYT	Tropical/Subtropical	Tropical/Subtropical	0.0298816	0.0371436
131	CML169	CIMMYT	Tropical/Subtropical	Tropical/Subtropical	0.00596537	0.0213857
132	CML170	CIMMYT	Tropical/Subtropical	Tropical/Subtropical	0.00635264	0.0210105
133	CML171	CIMMYT	Tropical/Subtropical	Tropical/Subtropical	0.00596563	0.021344
134	CML172	CIMMYT	Tropical/Subtropical	Tropical/Subtropical	0.00605078	0.0211564
135	CML191	CIMMYT	Tropical/Subtropical	Tropical/Subtropical	0.00638358	0.0191346
136	CML192	CIMMYT	Tropical/Subtropical	Tropical/Subtropical	0.00595996	0.0204686
137	CML202	CIMMYT	Tropical/Subtropical	Tropical/Subtropical	0.00618151	0.0213023
138	CML206	CIMMYT	Tropical/Subtropical	Tropical/Subtropical	0.00556759	0.0235118
139	CML223	CIMMYT	Tropical/Subtropical	Tropical/Subtropical	0.0063759	0.0214482
140	CML226	CIMMYT	Tropical/Subtropical	Tropical/Subtropical	0.0054862	0.0206978
141	CML282	CIMMYT	Tropical/Subtropical	Tropical/Subtropical	0.00612819	0.0231783
142	CML283	CIMMYT	Tropical/Subtropical	Tropical/Subtropical	0.00599853	0.0232825
143	CML287	CIMMYT	Tropical/Subtropical	Tropical/Subtropical	0.00594749	0.0218651
144	CML290	CIMMYT	Tropical/Subtropical	Tropical/Subtropical	0.00567112	0.0227405
145	CML292	CIMMYT	Tropical/Subtropical	Tropical/Subtropical	0.00717024	0.0234909
146	CML304	CIMMYT	Tropical/Subtropical	Tropical/Subtropical	0.00630498	0.0237202
147	CML31	CIMMYT	Tropical/Subtropical	Tropical/Subtropical	0.00633076	0.0242621
148	CML312SR	CIMMYT	Tropical/Subtropical	Tropical/Subtropical	0.00752798	0.0304736
149	CML312SRQ=[[(CLQ-RCWQ83xCML312SR)xCML312SR]xCML312SR)]-15-1-BBB	CIMMYT	Tropical/Subtropical	Tropical/Subtropical	0.00717226	0.023741
150	CML319	CIMMYT	Tropical/Subtropical	Tropical/Subtropical	0.00609111	0.0207187
151	CML32	CIMMYT	Tropical/Subtropical	Tropical/Subtropical	0.0314711	0.037352
152	CML322	CIMMYT	Tropical/Subtropical	Tropical/Subtropical	0.00654629	0.0241371
153	CML323	CIMMYT	Tropical/Subtropical	Tropical/Subtropical	0.0065488	0.0212189
154	CML325	CIMMYT	Tropical/Subtropical	Tropical/Subtropical	0.00992782	0.0241162
155	CML326	CIMMYT	Tropical/Subtropical	Tropical/Subtropical	0.00696111	0.0214482
156	CML330	CIMMYT	Tropical/Subtropical	Tropical/Subtropical	0.00619182	0.0228656
157	CML338	CIMMYT	Tropical/Subtropical	Tropical/Subtropical	0.00594903	0.0221986
158	CML342=LPSEQC3-H1-2-2-3-2-1-#-#-B-B	CIMMYT	Tropical/Subtropical	Tropical/Subtropical	0.00656398	0.0234701
159	CML360	CIMMYT	Tropical/Subtropical	Tropical/Subtropical	0.00599256	0.0222194
160	CML361	CIMMYT	Tropical/Subtropical	Tropical/Subtropical	0.00649449	0.0228864
161	CML364	CIMMYT	Tropical/Subtropical	Tropical/Subtropical	0.0064491	0.0225529
162	CML389	CIMMYT	Tropical/Subtropical	Tropical/Subtropical	0.00731206	0.0221778
163	CML40	CIMMYT	Tropical/Subtropical	Tropical/Subtropical	0.0282578	0.0267217
164	CML408	CIMMYT	Tropical/Subtropical	Tropical/Subtropical	0.00659851	0.0253669
165	CML411	CIMMYT	Tropical/Subtropical	Tropical/Subtropical	0.00692485	0.0254919
166	CML415	CIMMYT	Tropical/Subtropical	Tropical/Subtropical	0.00607344	0.0212815
167	CML418	CIMMYT	Tropical/Subtropical	Tropical/Subtropical	0.00652631	0.0243663
168	CML423	CIMMYT	Tropical/Subtropical	Tropical/Subtropical	0.00648731	0.0250334
169	CML426	CIMMYT	Tropical/Subtropical	Tropical/Subtropical	0.00615697	0.0209271
170	CML428	CIMMYT	Tropical/Subtropical	Tropical/Subtropical	0.00630703	0.0240954
171	CML430	CIMMYT	Tropical/Subtropical	Tropical/Subtropical	0.00634391	0.0229907
172	CML431	CIMMYT	Tropical/Subtropical	Tropical/Subtropical	0.00606415	0.0232408
173	CML468	CIMMYT	Tropical/Subtropical	Tropical/Subtropical	0.00660774	0.0235534
174	CML470	CIMMYT	Tropical/Subtropical	Tropical/Subtropical	0.00583784	0.0217192
175	CML473	CIMMYT	Tropical/Subtropical	Tropical/Subtropical	0.00585819	0.0215524
176	CML479	CIMMYT	Tropical/Subtropical	Tropical/Subtropical	0.00648242	0.0210105
177	CML486	CIMMYT	Tropical/Subtropical	Tropical/Subtropical	0.00667617	0.0210105
178	CML493	CIMMYT	Tropical/Subtropical	Tropical/Subtropical	0.0064445	0.0218651
179	CML504	CIMMYT	Tropical/Subtropical	Tropical/Subtropical	0.00675778	0.0234284
180	CML68	CIMMYT	Tropical/Subtropical	Tropical/Subtropical	0.00576594	0.0241162
181	CML80	CIMMYT	Tropical/Subtropical	Tropical/Subtropical	0.00671621	0.0234909
182	CML84	CIMMYT	Tropical/Subtropical	Tropical/Subtropical	0.0323153	0.0338086
183	CML85	CIMMYT	Tropical/Subtropical	Tropical/Subtropical	0.00627285	0.0221152
184	CML94	CIMMYT	Tropical/Subtropical	Tropical/Subtropical	0.00640873	0.0230323
185	CML96	CIMMYT	Tropical/Subtropical	Tropical/Subtropical	0.00680448	0.0207604
186	CML99	CIMMYT	Tropical/Subtropical	Tropical/Subtropical	0.0267645	0.0309947
187	CN165(B)	China	Temperate	Unknown	0.00623275	0.0192805
188	CN962	China	Temperate	SPT	0.00609651	0.0214274
189	CP619F	China	Temperate	Unknown	0.00838565	0.0263465
190	CR1HT	USA	Temperate	Lancaster	0.00949666	0.0134651
191	CS405	USA	Temperate	Reid	0.00633681	0.00881691
192	CS608	USA	Temperate	Reid	0.00494332	0.00756628
193	CWFS8	China	Temperate	Unknown	0.00883121	0.0203227
194	CWMS9	China	Temperate	Unknown	0.00599778	0.0265966
195	CXS100	China	Temperate	SPT	0.00837445	0.0224279
196	CXS109	China	Temperate	SPT	0.0102588	0.0184884
197	CXS110	China	Temperate	SPT	0.00469281	0.0173003
198	CXS111	China	Temperate	SPT	0.00642048	0.0182174
199	CXS135	China	Temperate	SPT	0.00702571	0.0184676
200	CXS137	China	Temperate	PA	0.00669748	0.0115474
201	CXS138	China	Temperate	PA	0.00678176	0.0113598
202	CXS144	China	Temperate	PA	0.00666738	0.0133817
203	CXS145	China	Temperate	PA	0.00565601	0.0127147
204	CXS151	China	Temperate	PA	0.0163847	0.0124437
205	CXS159	China	Temperate	PA	0.0123444	0.0130273
206	CXS161	China	Temperate	PA	0.00868505	0.0112765
207	CXS168	China	Temperate	PA	0.00612289	0.0121311
208	CXS169	China	Temperate	PA	0.00864079	0.0111514
209	CXS181	China	Temperate	PA	0.00914104	0.0142988
210	CXS183	China	Temperate	PA	0.0079097	0.0106512
211	CXS184	China	Temperate	PA	0.0229035	0.0127981
212	CXS194	China	Temperate	PA	0.018673	0.0134234
213	CXS2	China	Temperate	LRC	0.011524	0.0179882
214	CXS26	China	Temperate	PB	0.0139654	0.0170293
215	CXS34	China	Temperate	PB	0.013055	0.0181341
216	CXS36	China	Temperate	PB	0.00821099	0.016008
217	CXS4	China	Temperate	LRC	0.0157728	0.0183217
218	CXS41	China	Temperate	PB	0.0088568	0.0184259
219	CXS43	China	Temperate	PB	0.00753061	0.0169668
220	CXS46	China	Temperate	PB	0.0204301	0.0174671
221	CXS50	China	Temperate	PB	0.0112039	0.0202184
222	CXS51	China	Temperate	PB	0.0107986	0.0186552
223	CXS54	China	Temperate	PB	0.0141928	0.0179048
224	CXS57	China	Temperate	PB	0.0229206	0.0226155
225	CXS6	China	Temperate	PB	0.017735	0.0196557
226	CXS62	China	Temperate	SPT	0.00681431	0.0190512
227	CXS66	China	Temperate	SPT	0.0061293	0.0164249
228	CXS69	China	Temperate	SPT	0.00674264	0.0180507
229	CXS70	China	Temperate	SPT	0.00661253	0.0179673
230	CXS72	China	Temperate	SPT	0.00592545	0.0183008
231	CXS77	China	Temperate	SPT	0.0213824	0.0177172
232	CXS85	China	Temperate	SPT	0.00601358	0.0186135
233	CXS87	China	Temperate	SPT	0.00749709	0.0181341
234	CY9169	CIMMYT	Tropical/Subtropical	Tropical/Subtropical	0.00670331	0.0187802
235	00SADVEA-#-28-1-2-1-1-1-2-3	CIMMYT	Tropical/Subtropical	Tropical/Subtropical	0.00604184	0.0232199
236	CZL0619	CIMMYT	Tropical/Subtropical	Tropical/Subtropical	0.00669599	0.0238661
237	CZL068	CIMMYT	Tropical/Subtropical	Tropical/Subtropical	0.0060932	0.0244289
238	D185	China	Temperate	Lancaster	0.00638861	0.0167792
239	D387	China	Temperate	Lancaster	0.0054427	0.0129857
240	Dan1324	China	Temperate	Lancaster	0.0113593	0.0114015
241	Dan3130	China	Temperate	PB	0.010607	0.014945
242	Dan340	China	Temperate	LRC	0.00487763	0.0156328
243	Dan360	China	Temperate	LRC	0.0106548	0.0153618
244	Dan598	China	Temperate	LRC	0.0286134	0.0359138
245	Dan988	China	Temperate	PB	0.00659534	0.0155078
246	Danhuang25	China	Temperate	PB	0.00553981	0.014945
247	DH34	China	Temperate	LRC	0.00646064	0.0178423
248	DHuang212	China	Temperate	SPT	0.00582323	0.0191763
249	DO620Y	CIMMYT	Tropical/Subtropical	Tropical/Subtropical	0.00689373	0.0181966
250	Dong10	China	Temperate	Unknown	0.00680154	0.0233658
251	Dong237	China	Temperate	Lancaster	0.00883301	0.0158413
252	Dong46	China	Temperate	PB	0.00557097	0.0166333
253	Dong91	China	Temperate	Unknown	0.0172885	0.0163832
254	((DRB-F2-60-1-1-1-B/OFP39)-B)-2-1-1-2	CIMMYT	Tropical/Subtropical	Tropical/Subtropical	0.0181638	0.0195723
255	[G16SeqC1F47-2-1-2-1-BBBB-B-xP84c1 F27-4-1-6-B-5-B] F23-2-1-2-3 x P43C9-1-1-1-1-1-BBBB-1-xP84c1 F26-2-2-6-B-3-B]-2-1-B/CML395]-1-1	CIMMYT	Tropical/Subtropical	Tropical/Subtropical	0.00656213	0.0231783
256	[MBR C6 Bc F395-1-B-#-2-2-B-B-B-B-B/CML312SR]-1-1	CIMMYT	Tropical/Subtropical	Tropical/Subtropical	0.0142488	0.0333917
257	[S99SIWQ]-124-2-B-B-B-B	CIMMYT	Tropical/Subtropical	Tropical/Subtropical	0.00701557	0.023074
258	DTPWC9-F104-5-4-1-1-B-B-B	CIMMYT	Tropical/Subtropical	Tropical/Subtropical	0.00724936	0.0225113
259	DTPYC9-F143-5-4-1-2-B-B-B	CIMMYT	Tropical/Subtropical	Tropical/Subtropical	0.00806696	0.0219485
260	DTPYC9-F46-3-4-1-1-B-B-B	CIMMYT	Tropical/Subtropical	Tropical/Subtropical	0.00675895	0.0204477
261	DTPYC9-F46-1-2-1-2-B-B	CIMMYT	Tropical/Subtropical	Tropical/Subtropical	0.00663425	0.0211564
262	DTPYC9-F143-1-6-1-B-B	CIMMYT	Tropical/Subtropical	Tropical/Subtropical	0.00655078	0.0215524
263	DTPYC9-F13-2-1-1-2-B-B	CIMMYT	Tropical/Subtropical	Tropical/Subtropical	0.00702976	0.0221152
264	[CML444/CML395//DTPWC8F31-1-1-2-2-BB]-4-2-2-2-2-BB-B	CIMMYT	Tropical/Subtropical	Tropical/Subtropical	0.0072308	0.0257837
265	DTPWC9-F2-3-2-1-B-B-B	CIMMYT	Tropical/Subtropical	Tropical/Subtropical	0.00686578	0.0234075
266	CIMCALI8843/S9243-BB-#-B-5-1-BB-2-3-1	CIMMYT	Tropical/Subtropical	Tropical/Subtropical	0.00608291	0.0228656
267	Du321	China	Temperate	PA	0.00569624	0.008671
268	Duohuang29	China	Temperate	PB	0.025292	0.0239912
269	E28	China	Temperate	LRC	0.00601452	0.0152785
270	E8501	USA	Temperate	Lancaster	0.00559557	0.0134651
271	ES40	China	Temperate	Unknown	0.00633596	0.0218651
272	FBHJ	USA	Temperate	Reid	0.00568838	0.0110055
273	FBLA	USA	Temperate	Reid	0.00577787	0.0116933
274	Fu746	China	Temperate	Unknown	0.00536872	0.0150492
275	GR1HT	USA	Temperate	Lancaster	0.00638266	0.0126105
276	Guan17	China	Temperate	Unknown	0.00573503	0.0153202
277	Guanhua	China	Tropical/Subtropical	Tropical/Subtropical	0.00991814	0.0231783
278	H10	China	Temperate	Unknown	0.0064173	0.0178214
279	H152	China	Temperate	Unknown	0.00943824	0.0206353
280	H16	CIMMYT	Tropical/Subtropical	Tropical/Subtropical	0.0303122	0.0236993
281	H201	China	Temperate	Unknown	0.00632871	0.0140278
282	H3	China	Temperate	Unknown	0.00516735	0.0135068
283	H66	China	Temperate	Unknown	0.0058692	0.0161956
284	H84	USA	Temperate	Reid	0.00708301	0.0204477
285	Hai9-21	China	Temperate	Unknown	0.00603186	0.0146532
286	Han21	China	Temperate	Unknown	0.00570681	0.0140904
287	Han23	China	Temperate	SPT	0.00586106	0.0183842
288	HS121R1	China	Temperate	SPT	0.0234237	0.0274512
289	HS154R10	China	Temperate	PA	0.00534691	0.011068
290	HS1612R15	China	Temperate	PA	0.00556019	0.0109847
291	Huang428-3	China	Temperate	SPT	0.00624608	0.0212815
292	HuangC	China	Temperate	PA	0.00566823	0.0185926
293	Huotanghuang	China	Temperate	Lancaster	0.00632122	0.0162581
294	Huotanghuang17	China	Temperate	Lancaster	0.00655745	0.0162164
295	HZ85	China	Temperate	Unknown	0.00498929	0.012277
296	Huangzao4	China	Temperate	SPT	0.00589607	0.0204686
297	IBB14	USA	Temperate	Iodent	0.00556931	0.00894197
298	IBB15	USA	Temperate	Iodent	0.00516057	0.00829581
299	ICI193	USA	Temperate	Unknown	0.0058885	0.00875438
300	[(P86S.F*P.S.P.A.AxP.S.P.A.A.TL91A44-3-1-18-2P-2-1-1-3-1)xA.I.R.L.TL91A2(3)-1-4-2-2TL-1-1-B]-3-2-3-1-B	CIMMYT	Tropical/Subtropical	Tropical/Subtropical	0.0060673	0.0237827
301	INTA-191-2-1-2-B*8-B-B-B	CIMMYT	Tropical/Subtropical	Tropical/Subtropical	0.00637258	0.0174671
302	IRF252	USA	Temperate	LRC	0.00823345	0.0135901
303	IRF310	USA	Temperate	Unknown	0.0050178	0.0136527
304	J001	China	Temperate	Lancaster	0.00502006	0.0141529
305	J002	China	Temperate	Lancaster	0.00570314	0.0135484
306	Jinhuang55	China	Temperate	Unknown	0.00663564	0.0182383
307	Jinhuang59	China	Temperate	PB	0.00519938	0.0155703
308	Jinhuang63	China	Temperate	Unknown	0.00641948	0.0147782
309	Jinhuang73	China	Temperate	LRC	0.00665622	0.0149033
310	Jinhuang76	China	Temperate	SPT	0.0272807	0.0306195
311	Jinhuang96B	China	Temperate	PB	0.00564462	0.0145906
312	Jinhuang96C	China	Temperate	Unknown	0.00568892	0.0184467
313	Ji046	China	Temperate	PA	0.00598071	0.0132983
314	Ji1037	China	Temperate	Unknown	0.00469073	0.00810822
315	Ji35	China	Temperate	SPT	0.0246999	0.0236993
316	Ji412	China	Temperate	Lancaster	0.00474197	0.00994247
317	Ji444	China	Temperate	SPT	0.00639281	0.0206145
318	Ji465	China	Temperate	Lancaster	0.00537992	0.0132775
319	Ji495	China	Temperate	Lancaster	0.00495177	0.0133817
320	Ji63	China	Temperate	Unknown	0.00625578	0.0161331
321	Ji81162	China	Temperate	LRC	0.00582332	0.0156953
322	Ji818	China	Temperate	Unknown	0.00731151	0.0164874
323	Ji853	China	Temperate	Lancaster	0.00518757	0.0132775
324	Ji992	China	Temperate	Lancaster	0.00661883	0.0127147
325	JiA-034	China	Temperate	PB	0.00533024	0.0158829
326	Jiao51	China	Tropical/Subtropical	Tropical/Subtropical	0.00629897	0.0228031
327	Jing7	China	Temperate	SPT	0.00927057	0.0301818
328	Jing7huang	China	Temperate	SPT	0.00695222	0.0171961
329	Jiyan01-3-2-2-1-5-1	China	Temperate	PB	0.00586643	0.0157162
330	K10	China	Temperate	Unknown	0.00718975	0.0173628
331	K12	China	Temperate	SPT	0.00634436	0.0164457
332	K14	China	Temperate	Unknown	0.00577799	0.015341
333	K22	China	Temperate	PA	0.00535906	0.0132983
334	L102	China	Temperate	PB	0.00553541	0.0141529
335	L135	USA	Temperate	Iodent	0.00518666	0.00921294
336	La Posta Seq C7-F12-2-1-1-1-B-B-B	CIMMYT	Tropical/Subtropical	Tropical/Subtropical	0.00583109	0.0240745
337	La Posta Seq C7-F180-1-1-2-2-B-B-B	CIMMYT	Tropical/Subtropical	Tropical/Subtropical	0.0068991	0.0248874
338	La Posta Seq C7-F180-3-1-1-1-B-B-B	CIMMYT	Tropical/Subtropical	Tropical/Subtropical	0.00883346	0.0229281
339	La Posta Seq C7-F64-2-4-1-1-B-B-B	CIMMYT	Tropical/Subtropical	Tropical/Subtropical	0.00645692	0.023741
340	La Posta Seq C7-F64-2-6-1-2-B-B-B	CIMMYT	Tropical/Subtropical	Tropical/Subtropical	0.00581848	0.0220527
341	La Posta Seq C7-F86-1-1-1-1-B-B-B	CIMMYT	Tropical/Subtropical	Tropical/Subtropical	0.00575733	0.0226155
342	Liaobai371	China	Temperate	Unknown	0.00635762	0.0185509
343	LH119	USA	Temperate	Unknown	0.005885	0.0117142
344	LH128	USA	Temperate	Lancaster	0.0074423	0.0166542
345	LH145	USA	Temperate	Reid	0.0063045	0.0104219
346	LH146Ht	USA	Temperate	Reid	0.00539181	0.00764966
347	LH162	USA	Temperate	Unknown	0.00690679	0.0168626
348	LH166	USA	Temperate	Unknown	0.0061952	0.0134651
349	LH184	USA	Temperate	Unknown	0.00486623	0.0134234
350	LH190	USA	Temperate	Reid	0.00599439	0.00523178
351	LH192	USA	Temperate	Reid	0.00530679	0.00769135
352	LH193	USA	Temperate	Reid	0.00554588	0.00481491
353	LH196	USA	Temperate	Reid	0.00517684	0.00329331
354	LH202	USA	Temperate	Reid	0.00517882	0.0036685
355	LH204	USA	Temperate	Reid	0.00501125	0.00410622
356	LH216	USA	Temperate	Reid	0.00568146	0.00614891
357	LH220Ht	USA	Temperate	Reid	0.00551909	0.00756628
358	LH61	USA	Temperate	Lancaster	0.00526902	0.0125688
359	LH74	USA	Temperate	Reid	0.00550338	0.00475238
360	LI55	USA	Temperate	Iodent	0.00541786	0.0085251
361	Liao138	China	Temperate	LRC	0.00546295	0.0165708
362	Liao184	China	Temperate	LRC	0.00728354	0.0184259
363	Liao2345	China	Temperate	PA	0.00572004	0.0127772
364	Liao3053	China	Temperate	Reid	0.00512667	0.00990078
365	Liao5114	China	Temperate	PA	0.00575352	0.0111306
366	Liao526	China	Temperate	SPT	0.00474402	0.0146948
367	Liao540	China	Temperate	LRC	0.00485228	0.0148824
368	Liao6082	China	Temperate	PA	0.00531722	0.00958813
369	Liao68	China	Temperate	Unknown	0.00607975	0.0155703
370	Liaogu001	China	Temperate	PB	0.00479395	0.0161331
371	LIBC4	USA	Temperate	Iodent	0.00558372	0.0114432
372	Linxi11	China	Temperate	Unknown	0.00636231	0.0159663
373	Longxi2	China	Temperate	Unknown	0.0441009	0.0177589
374	LPSC7	CIMMYT	Tropical/Subtropical	Tropical/Subtropical	0.00595174	0.0226363
375	Lu2548	China	Temperate	PA	0.0223806	0.0236993
376	Lvjiukuan	China	Temperate	Unknown	0.00599536	0.0156745
377	Lx54-8	China	Temperate	PA	0.0206103	0.0219068
378	Lx69-12	China	Temperate	PA	0.00530538	0.0112973
379	LX9801	China	Temperate	SPT	0.00560732	0.0191346
380	M0113	China	Temperate	Reid	0.00611444	0.0142154
381	M14	China	Temperate	Unknown	0.00819352	0.0241579
382	MBNA	USA	Temperate	Reid	0.0184878	0.0309321
383	MBSJ	USA	Temperate	LRC	0.00615602	0.0139653
384	Mo17	USA	Temperate	Lancaster	0.00534679	0.0111306
385	N528-1(1284)	China	Temperate	Unknown	0.00678441	0.0179465
386	Nan21-3	China	Temperate	Reid	0.00563435	0.0127981
387	Nanwu	China	Temperate	Unknown	0.00574343	0.0131941
388	NL001	USA	Temperate	Reid	0.00522959	0.00527347
389	O610	China	Temperate	SPT	0.00729738	0.0202393
390	OH43	USA	Temperate	LRC	0.00575317	0.0147991
391	OQ101	USA	Temperate	Unknown	0.0069637	0.0158413
392	OS602-2	USA	Temperate	Iodent	0.00413858	0.00871269
393	P1	CIMMYT	Tropical/Subtropical	Tropical/Subtropical	0.00599217	0.0221569
394	P138	China	Temperate	PB	0.0165318	0.042688
395	P402c2F2-695-2-BB-2-B*4-1-B	CIMMYT	Tropical/Subtropical	Tropical/Subtropical	0.00759829	0.0255961
396	P501SRc0-F2-47-3-1-1-B-B-B-B	CIMMYT	Tropical/Subtropical	Tropical/Subtropical	0.00552749	0.020406
397	P590 C7 Blancos F57-1-3-1-B-B-B	CIMMYT	Tropical/Subtropical	Tropical/Subtropical	0.00937073	0.0248041
398	P591c4 F55-2-2-2-B-B-B	CIMMYT	Tropical/Subtropical	Tropical/Subtropical	0.00626626	0.0243872
399	P591c41y2GENF3-1-1-2-B-B-B	CIMMYT	Tropical/Subtropical	Tropical/Subtropical	0.00587407	0.0240745
400	PA276	China	Temperate	Unknown	0.0125823	0.0333083
401	PAZM6053	CIMMYT	Tropical/Subtropical	Tropical/Subtropical	0.0131105	0.0253877
402	PH6WC	China	Temperate	Reid	0.00546588	0.00948391
403	PHG29	USA	Temperate	Iodent	0.00501344	0.00871269
404	PHG47	USA	Temperate	Unknown	0.00611667	0.0146115
405	PHG50	USA	Temperate	Iodent	0.00598444	0.0105261
406	PHG71	USA	Temperate	Iodent	0.00569794	0.00902535
407	PHG72	USA	Temperate	Iodent	0.00627053	0.00846256
408	PHH93	USA	Temperate	Iodent	0.00537703	0.00890028
409	PHJ40	USA	Temperate	Unknown	0.00574146	0.0126522
410	PHJ89	USA	Temperate	LRC	0.00653301	0.0126313
411	PHJ90	USA	Temperate	Iodent	0.00553112	0.00971319
412	PHK05	USA	Temperate	Unknown	0.00734502	0.0179882
413	PHK29	USA	Temperate	Reid	0.00629602	0.00910872
414	PHK76	USA	Temperate	Unknown	0.00533773	0.0133192
415	PHM49	USA	Temperate	Iodent	0.00515972	0.0121519
416	PHN29	USA	Temperate	Iodent	0.00584234	0.0081916
417	PHN47	USA	Temperate	SPT	0.00584821	0.0197807
418	PHN73	USA	Temperate	LRC	0.00614798	0.0127147
419	PHP02	USA	Temperate	Iodent	0.00913925	0.00960897
420	PHP55	USA	Temperate	Iodent	0.0055488	0.00906703
421	PHP76	USA	Temperate	Iodent	0.00571306	0.01161
422	PHR30	USA	Temperate	Unknown	0.00589019	0.0160914
423	PHR47	USA	Temperate	Unknown	0.00692865	0.0139653
424	PHT10	USA	Temperate	Reid	0.0061903	0.00589878
425	PHV78	USA	Temperate	Unknown	0.00648848	0.0155703
426	PHW30	USA	Temperate	Iodent	0.00510324	0.0135276
427	PHW43	USA	Temperate	Unknown	0.00726377	0.0130273
428	PHW65	USA	Temperate	Unknown	0.00564148	0.0140695
429	PHW86	USA	Temperate	Iodent	0.00537634	0.00875438
430	PHZ51	USA	Temperate	Unknown	0.00832654	0.0144864
431	PI10	China	Temperate	PA	0.0310325	0.0394364
432	PI36	China	Temperate	LRC	0.00651016	0.0187594
433	Pin1P6Co	China	Temperate	Unknown	0.00609848	0.0150492
434	Q-11-43	China	Temperate	PB	0.0252514	0.0283058
435	Q1261	China	Temperate	SPT	0.0137701	0.0184676
436	Q-13-151	China	Temperate	PB	0.00537473	0.0161956
437	Q-1-68	China	Temperate	PB	0.00746381	0.0166333
438	Q-2-11	China	Temperate	PB	0.00623965	0.0169668
439	Q-5-49	China	Temperate	PB	0.00557772	0.0141112
440	Q-9-188	China	Temperate	PB	0.00644758	0.0191346
441	Qi205	China	Temperate	Unknown	0.00525398	0.0176963
442	Qi310	China	Temperate	Lancaster	0.0260834	0.0227614
443	Qi318	China	Temperate	PB	0.00538234	0.0136735
444	Qi319	China	Temperate	PB	0.00541435	0.0156328
445	Qing795	China	Temperate	PA	0.0046658	0.0117976
446	R08	China	Temperate	Unknown	0.00487344	0.0147574
447	R09	China	Temperate	PB	0.00478387	0.014007
448	R15	China	Temperate	Unknown	0.00624784	0.0215316
449	RDOM330	CIMMYT	Tropical/Subtropical	Tropical/Subtropical	0.0147946	0.0221361
450	Hongyumi	China	Temperate	LRC	0.00571012	0.014674
451	RO450W	CIMMYT	Tropical/Subtropical	Tropical/Subtropical	0.00720728	0.0197807
452	RP125	China	Temperate	Unknown	0.0172361	0.0290979
453	S37	China	Tropical/Subtropical	Tropical/Subtropical	0.0200084	0.0388111
454	S7913	China	Temperate	Unknown	0.0458668	0.0295356
455	SH15	China	Temperate	PB	0.00558959	0.0161748
456	Shen118	China	Temperate	LRC	0.00613773	0.0145489
457	Shen135	China	Temperate	PB	0.00470836	0.0161956
458	Shen136	China	Temperate	PB	0.00516215	0.0126105
459	Shen137	China	Temperate	PB	0.00523436	0.0180715
460	Shen3336	China	Temperate	PB	0.00539985	0.012944
461	Shen5003	China	Temperate	PA	0.00581757	0.0147365
462	Shuang105	China	Temperate	Unknown	0.0107803	0.0209271
463	Shuang741	China	Temperate	Unknown	0.00597717	0.0197599
464	ShuangM9	China	Tropical/Subtropical	Tropical/Subtropical	0.00639317	0.0238661
465	Si144	China	Temperate	Unknown	0.00771728	0.0161956
466	Si273	China	Temperate	LRC	0.00508933	0.0150492
467	Si279	China	Temperate	Iodent	0.00551546	0.0181549
468	Si287	China	Temperate	Unknown	0.00587653	0.0173212
469	Si387	China	Temperate	Unknown	0.00488356	0.00831666
470	Si419	China	Temperate	Lancaster	0.0277724	0.0235743
471	Si444	China	Temperate	Unknown	0.00912947	0.017613
472	Si533	China	Temperate	Unknown	0.00486182	0.00817075
473	SiF1	China	Temperate	Lancaster	0.00707999	0.0171127
474	Silunuo	China	Tropical/Subtropical	Tropical/Subtropical	0.00773303	0.0287852
475	Sizhisi	China	Temperate	SPT	0.00555795	0.0180924
476	Suixi605	China	Temperate	Unknown	0.00564887	0.0151951
477	Suixi707	China	Temperate	LRC	0.00537692	0.0165291
478	Te70	China	Temperate	Unknown	0.00626669	0.0177589
479	Tianya4	China	Temperate	Unknown	0.00533934	0.0136318
480	Tie7922	China	Temperate	Reid	0.00504868	0.00721194
481	Tie9010	China	Temperate	LRC	0.0057133	0.0152368
482	((DRB-F2-60-1-1-1-B/OFP39)-B)-2-1-1	CIMMYT	Tropical/Subtropical	Tropical/Subtropical	0.00881152	0.0206145
483	(CML226/D888//CML226/CATETO)F2-B-3-1-B-2	CIMMYT	Tropical/Subtropical	Tropical/Subtropical	0.00687018	0.0209271
484	(CUBA/GUAD C1 F27-4-3-3-B-1-Bx[KILIMA ST94A]-30/MSV-03-2-10-B-2-B-B)-160-1-B-3-B	CIMMYT	Tropical/Subtropical	Tropical/Subtropical	0.00926146	0.0224904
485	(P147-F2-108-S7/CML323)-F2-B-8-1-3	CIMMYT	Tropical/Subtropical	Tropical/Subtropical	0.00844997	0.023616
486	[(CML395/CML444)-B-4-1-3-1-B/CML395//DTPWC8F31-1-1-2-2]-5-1-2-2-BB-B-B-B	CIMMYT	Tropical/Subtropical	Tropical/Subtropical	0.00623579	0.023074
487	[(SML*SMQPM)*(MTL*SMQPM)]F1S6-1-25-BB-1-B	CIMMYT	Tropical/Subtropical	Tropical/Subtropical	0.00615291	0.0236577
488	[[MSRXPOOL9]C1F2-176-4-7-X-1-B/CML206]-5-2-3-1-BBBBB-B-B-B	CIMMYT	Tropical/Subtropical	Tropical/Subtropical	0.00652483	0.0178423
489	[CML159/[CML159/[MSRXPOOL9]C1F2-205-1(OSU23i)-5-3-X-X-1-BB]F2-3sx]-8-1-1-BB-1-B	CIMMYT	Tropical/Subtropical	Tropical/Subtropical	0.00643651	0.0239703
490	[CML198/LPSC3H144-1-2-2-2-2-#-BB]-1-4-1-1-4-B*4-B-B-B	CIMMYT	Tropical/Subtropical	Tropical/Subtropical	0.00631045	0.0244914
491	[CML199/[EV7992#/EV8449-SR]C1F2-334-1(OSU8i)-6-3-Sn]-B-23-2-2-B*4-B-B-B	CIMMYT	Tropical/Subtropical	Tropical/Subtropical	0.00628835	0.0244914
492	[CML312/[TUXPSEQ]C1F2/P49-SR]F2-45-3-2-1-BB//INTA-F2-192-2-1-1-1-BBBB]-1-5-1-1-1-BBB-B-B-B	CIMMYT	Tropical/Subtropical	Tropical/Subtropical	0.00658947	0.0209271
493	[CML312/CML445//[TUXPSEQ]C1F2/P49-SR]F2-45-3-2-1-BBB]-1-2-1-1-2-BBB-B-B-B	CIMMYT	Tropical/Subtropical	Tropical/Subtropical	0.00630601	0.0205728
494	[CML389/CML176]-B-29-2-2-B*5	CIMMYT	Tropical/Subtropical	Tropical/Subtropical	0.00635175	0.0241996
495	[CML395/CML440//[LPSC3H144-1-2-2-2-4-#-BB/SC/ZM605#b-19-2-X]-1-2-X-1-1-BB]-1-2-1-1-B]-3-2-1-1-BBB-B-B-B	CIMMYT	Tropical/Subtropical	Tropical/Subtropical	0.00654104	0.0233658
496	[CML444/CML395//DTPWC8F31-1-1-2-2-BB]-4-2-2-1-1-BB-B-B-B	CIMMYT	Tropical/Subtropical	Tropical/Subtropical	0.00613125	0.0236368
497	[CML444/CML395//DTPWC8F31-1-1-2-2-BB]-4-2-2-1-2-BB-B-B-B	CIMMYT	Tropical/Subtropical	Tropical/Subtropical	0.0062419	0.0206145
498	[CML444/ZSR923S4BULK-2-2-X-X-X-X-1-BB]-1-1-1-2/CML441]-1-1-1-2-BBB-B-B-B	CIMMYT	Tropical/Subtropical	Tropical/Subtropical	0.00611667	0.021344
499	[DTPWC8F31-4-2-1-6/CML444//ZM521B-66-4-1-1-1-BB]-3-2-1-B-B-B	CIMMYT	Tropical/Subtropical	Tropical/Subtropical	0.00665842	0.0247207
500	[Ent320:92SEW2-77/[DMRESR-W]EarlySel-#I-2-4-B/CML386]-B-11-3-B-2-#-B*4	CIMMYT	Tropical/Subtropical	Tropical/Subtropical	0.00789872	0.0224487
501	[LZ956441/LZ966205]-B-3-4-4-B-5-BBBBB-B-B-B	CIMMYT	Tropical/Subtropical	Tropical/Subtropical	0.00708865	0.0271803
502	[MSRXPOOL9]C1F2-205-1(OSU23i)-5-3-X-X-1-B//EV7992/EV8449...-3-2-2-1-BBBBB-B-B-B	CIMMYT	Tropical/Subtropical	Tropical/Subtropical	0.00833497	0.0279306
503	02SADVL2B-#-16-2-1-B-B-B	CIMMYT	Tropical/Subtropical	Tropical/Subtropical	0.00916658	0.0215941
504	761BB2 BCox751B-B-1-1-B-B-B-B-B-B	CIMMYT	Tropical/Subtropical	Tropical/Subtropical	0.00636474	0.0229281
505	CML311/MBR C3 BC F23-1-2-1-B-B-B	CIMMYT	Tropical/Subtropical	Tropical/Subtropical	0.00764183	0.0201559
506	CML311/MBR C3 BC F3-1-1-1-B-B-B	CIMMYT	Tropical/Subtropical	Tropical/Subtropical	0.00626729	0.0211773
507	CML311/MBR C3 BC F3-1-1-2-B-B	CIMMYT	Tropical/Subtropical	Tropical/Subtropical	0.00760226	0.0205728
508	CML311/MBR C3 BC F35-2-2-1-B-B	CIMMYT	Tropical/Subtropical	Tropical/Subtropical	0.0139692	0.0233867
509	CML311/MBR C3 BC F43-2-1-1-B-B-B	CIMMYT	Tropical/Subtropical	Tropical/Subtropical	0.0312212	0.0351217
510	CML311/MBR C3 BC F65-1-2-2-B-B-B	CIMMYT	Tropical/Subtropical	Tropical/Subtropical	0.00731543	0.025617
511	CML311/MBR C3 BC F95-2-2-1-B-B-B	CIMMYT	Tropical/Subtropical	Tropical/Subtropical	0.0111527	0.021344
512	CML380xMBR/MDR C3 BC F21-1-1-2-B-B-B-B-3-1-B-B-B	CIMMYT	Tropical/Subtropical	Tropical/Subtropical	0.00791916	0.0223862
513	CML384xMBR/MDR C3 BC F58-2-1-3-B-B-B-B-3-1-B-B-B	CIMMYT	Tropical/Subtropical	Tropical/Subtropical	0.012924	0.0228448
514	CML445/CML144//CML159//POOL15QPMSR-B-36-B-B	CIMMYT	Tropical/Subtropical	Tropical/Subtropical	0.00660273	0.0228656
515	CML445/CML144//CML159//POOL15QPMSR-B-55-B-B	CIMMYT	Tropical/Subtropical	Tropical/Subtropical	0.00686325	0.0229907
516	Cuba/Guad C3 F53-3-1-1-B-B-B	CIMMYT	Tropical/Subtropical	Tropical/Subtropical	0.0243697	0.02174
517	Cuba/GuadC3F125-2-2-1-B-B-B	CIMMYT	Tropical/Subtropical	Tropical/Subtropical	0.00622635	0.0215108
518	DTPYC9-F46-3-9-1-1-B-BTL-07B 6614-42	CIMMYT	Tropical/Subtropical	Tropical/Subtropical	0.00702013	0.0236785
519	ECA-MOROSR( BC1)F2-7-ECAVEE7/PL15QPMC7SRC1F2//POOL15QPMSR-B-4-B-B	CIMMYT	Tropical/Subtropical	Tropical/Subtropical	0.00633884	0.0222194
520	GLS101HGA-B-4-1-B	CIMMYT	Tropical/Subtropical	Tropical/Subtropical	0.00834223	0.0287019
521	MAS[206/312]-215-1-4-1-BBBB-B-B-B	CIMMYT	Tropical/Subtropical	Tropical/Subtropical	0.00641748	0.0242621
522	MBR C5 BC F4-1-2-2-B-1-2-B	CIMMYT	Tropical/Subtropical	Tropical/Subtropical	0.00888687	0.0216775
523	MBR C5 BC F8-1-1-1-B-2-2-B	CIMMYT	Tropical/Subtropical	Tropical/Subtropical	0.0135229	0.0223028
524	MBR C6 BC F234-1-B-#-1-1-B-B-B-B-B	CIMMYT	Tropical/Subtropical	Tropical/Subtropical	0.00585402	0.0207812
525	MBR/MDR C3 BC F1-1-1-1-B-3-2-B	CIMMYT	Tropical/Subtropical	Tropical/Subtropical	0.00705704	0.0228239
526	U8112	China	Temperate	Reid	0.00436244	0.0061906
527	Va22	China	Temperate	Reid	0.00695656	0.00594047
528	Va35	China	Temperate	Unknown	0.00569024	0.014945
529	VL0510821	CIMMYT	Tropical/Subtropical	Tropical/Subtropical	0.00724245	0.0244497
530	VL0512442	CIMMYT	Tropical/Subtropical	Tropical/Subtropical	0.00678816	0.0215108
531	VL0512452	CIMMYT	Tropical/Subtropical	Tropical/Subtropical	0.0057781	0.0225321
532	VL0512464	CIMMYT	Tropical/Subtropical	Tropical/Subtropical	0.00833153	0.0225529
533	VL05128	CIMMYT	Tropical/Subtropical	Tropical/Subtropical	0.00648358	0.0179465
534	VL05353	CIMMYT	Tropical/Subtropical	Tropical/Subtropical	0.006434	0.0235534
535	VL054178	CIMMYT	Tropical/Subtropical	Tropical/Subtropical	0.0107193	0.0250959
536	VL05483	CIMMYT	Tropical/Subtropical	Tropical/Subtropical	0.00731855	0.0230323
537	VL055	CIMMYT	Tropical/Subtropical	Tropical/Subtropical	0.00618552	0.022011
538	VL0556	CIMMYT	Tropical/Subtropical	Tropical/Subtropical	0.00549558	0.0222611
539	VL05561	CIMMYT	Tropical/Subtropical	Tropical/Subtropical	0.00583907	0.0254502
540	VL0558	CIMMYT	Tropical/Subtropical	Tropical/Subtropical	0.00556723	0.0234284
541	VL05610	CIMMYT	Tropical/Subtropical	Tropical/Subtropical	0.00590935	0.0227822
542	VL05614	CIMMYT	Tropical/Subtropical	Tropical/Subtropical	0.00715975	0.0250125
543	VL057903	CIMMYT	Tropical/Subtropical	Tropical/Subtropical	0.00623215	0.0225113
544	VL058014	CIMMYT	Tropical/Subtropical	Tropical/Subtropical	0.00654927	0.0245956
545	VL062784	CIMMYT	Tropical/Subtropical	Tropical/Subtropical	0.00572494	0.0245956
546	VL062785	CIMMYT	Tropical/Subtropical	Tropical/Subtropical	0.0163371	0.0455644
547	VL06382	CIMMYT	Tropical/Subtropical	Tropical/Subtropical	0.0116845	0.0386026
548	VL06384	CIMMYT	Tropical/Subtropical	Tropical/Subtropical	0.00626029	0.0234284
549	W24	China	Temperate	Unknown	0.00562075	0.0141738
550	W8304	USA	Temperate	Reid	0.00618931	0.00910872
551	WF9	China	Temperate	Unknown	0.0399931	0.0178839
552	Wenhuang31413	China	Temperate	SPT	0.00641178	0.0201351
553	WIL900	USA	Temperate	Lancaster	0.0086094	0.0148616
554	Wu314	China	Temperate	SPT	0.00762832	0.0183842
555	X178	China	Temperate	PB	0.00920558	0.0257004
556	Xi14	China	Temperate	Unknown	0.00515553	0.0153827
557	Xi502	China	Temperate	SPT	0.00892761	0.0191137
558	Xinzi218	China	Temperate	Unknown	0.00598494	0.0141112
559	XZY342-1	China	Temperate	PB	0.00671242	0.0168834
560	XZY357-1	China	Temperate	LRC	0.0297002	0.0333709
561	XZY364-1	China	Temperate	PB	0.00627835	0.0162581
562	CCM454	China	Temperate	PB	0.00625148	0.0188011
563	XZY481-1	China	Temperate	PB	0.0314521	0.0347465
564	XZY504-1	China	Temperate	PA	0.0122777	0.0162998
565	Y7	China	Temperate	Unknown	0.0269292	0.0297649
566	y75	China	Temperate	Unknown	0.00590205	0.0145281
567	Y8G	China	Temperate	Unknown	0.00550029	0.015612
568	Y-9-141	China	Temperate	PA	0.00525548	0.0139653
569	Ye478	China	Temperate	PA	0.00521847	0.0110889
570	Ye52106	China	Temperate	Unknown	0.00636217	0.0159663
571	Ying64	China	Temperate	Unknown	0.0366045	0.0307654
572	Yu12	China	Temperate	Lancaster	0.00531072	0.0123187
573	Yuzi87-1	China	Temperate	PB	0.00541982	0.0166333
574	YuzongBC15-2	China	Temperate	Unknown	0.00628405	0.0138611
575	Zao49	China	Temperate	Unknown	0.0078064	0.0245748
576	Zao8-3（1263）	China	Temperate	Unknown	0.00609926	0.0151326
577	Zhonghuang204	China	Temperate	SPT	0.00622165	0.0208646
578	Zhao835	China	Temperate	Unknown	0.00526305	0.011339
579	Zheng22	China	Temperate	Unknown	0.006025	0.017071
580	Zheng28	China	Temperate	PA	0.00540459	0.0137569
581	Zheng29	China	Temperate	PA	0.00555354	0.00987994
582	Zheng30	China	Temperate	PB	0.00482988	0.0147157
583	Zheng35	China	Temperate	PB	0.00556738	0.0159663
584	Zhong106	China	Temperate	LRC	0.00603656	0.0189678
585	Zhong17	China	Temperate	Lancaster	0.00442677	0.0110055
586	Zhong451	China	Temperate	Unknown	0.00588261	0.0148616
587	Zhonghuang64	China	Temperate	Unknown	0.00688705	0.0172378
588	Zhonghuang68	China	Temperate	Unknown	0.00599607	0.00887944
589	Zhongmiao28	China	Temperate	PB	0.00518757	0.01334
590	Zhongzi01	China	Temperate	PB	0.00524337	0.0157787
591	Zhongzi03	China	Temperate	PB	0.0376007	0.0516717
592	Zi330	China	Temperate	LRC	0.00748017	0.016008
593	Zong31	China	Temperate	LRC	0.00657118	0.0150909
