# Supplementary material for: Development of a maize 55 K SNP array with improved genome coverage for molecular breeding
Source: Mol Breed. 2017 Feb 16;37(3):20. doi: 10.1007/s11032-017-0622-z (PMC5311085; doi:10.1007/s11032-017-0622-z)
Supplement: Supplementary file 13 — (XLSX 9 kb) [file 11032_2017_622_MOESM9_ESM.xlsx]

## Sheet: Sheet1
Supplementary Table S5. Number and percentage of variants per category with and without inbred correction for Maize 55K SNP Array
Category	Without inbred correction		With inbred correction
	Total number	[%]	Total number	[%]
PolyHighResolution	38453	69.62	44752	81.03
OffTargetVariant	6745	12.21	1841	3.33
NoMinorHomozygote	856	1.55	911	1.65
MonoHighResolution	3301	5.98	3448	6.24
CallRateBelowThreshold	765	1.39	788	1.43
Others	5109	9.25	3489	6.32
Sum	55229	100	55229	100
