# Supplementary material for: Development of a maize 55 K SNP array with improved genome coverage for molecular breeding
Source: Mol Breed. 2017 Feb 16;37(3):20. doi: 10.1007/s11032-017-0622-z (PMC5311085; doi:10.1007/s11032-017-0622-z)
Supplement: Supplementary file 14 — (XLSX 32 kb) [file 11032_2017_622_MOESM10_ESM.xlsx]

## Sheet: Sheet1
Supplementary Table S6. Two independent 1000SNP sets from Maize 55K SNP Array
SNP name
Set1	Set2
AX-107936452	AX-107943894
AX-116873017	AX-107944653
AX-116873303	AX-108024664
AX-116875287	AX-108034422
AX-116875535	AX-116871792
AX-123944385	AX-116873017
AX-123944389	AX-116873329
AX-123944405	AX-116874570
AX-123944443	AX-116875287
AX-123944461	AX-123944380
AX-123944495	AX-123944445
AX-123944505	AX-123944456
AX-123944543	AX-123944481
AX-123944638	AX-123944506
AX-123944693	AX-123944543
AX-123944835	AX-123944579
AX-123944879	AX-123944635
AX-123944884	AX-123944658
AX-123944912	AX-123944668
AX-123944942	AX-123944714
AX-123945037	AX-123944725
AX-123945054	AX-123944835
AX-123945084	AX-123944870
AX-123945095	AX-123944879
AX-123945142	AX-123944897
AX-123945189	AX-123944907
AX-123945194	AX-123944938
AX-123945202	AX-123944986
AX-123945245	AX-123945057
AX-123945251	AX-123945101
AX-123945254	AX-123945120
AX-123945319	AX-123945189
AX-123945355	AX-123945190
AX-123945356	AX-123945340
AX-123945358	AX-123945346
AX-123945388	AX-123945350
AX-123945470	AX-123945355
AX-123945502	AX-123945371
AX-123945569	AX-123945394
AX-123945588	AX-123945412
AX-123945626	AX-123945416
AX-123945658	AX-123945422
AX-123945665	AX-123945488
AX-123945685	AX-123945502
AX-123945807	AX-123945566
AX-123945817	AX-123945569
AX-123945838	AX-123945576
AX-123945854	AX-123945582
AX-123945989	AX-123945657
AX-123946018	AX-123945662
AX-123946246	AX-123945673
AX-123946299	AX-123945685
AX-123946347	AX-123945694
AX-123946380	AX-123945714
AX-123946628	AX-123945804
AX-123946738	AX-123945817
AX-123946804	AX-123945838
AX-123946982	AX-123945875
AX-123947043	AX-123945916
AX-123947049	AX-123946017
AX-123947096	AX-123946047
AX-123947163	AX-123946300
AX-123947266	AX-123946347
AX-123947434	AX-123946379
AX-123947539	AX-123946391
AX-123947591	AX-123946637
AX-123947682	AX-123946663
AX-123947693	AX-123946671
AX-123947741	AX-123946706
AX-123948462	AX-123946770
AX-123948812	AX-123946860
AX-123948818	AX-123947043
AX-123948832	AX-123947096
AX-123948858	AX-123947159
AX-123948868	AX-123947558
AX-123948898	AX-123947770
AX-123948919	AX-123947900
AX-123949063	AX-123948412
AX-123949169	AX-123948462
AX-123949173	AX-123948497
AX-123949241	AX-123948788
AX-123949250	AX-123948920
AX-123949294	AX-123949173
AX-123949427	AX-123949239
AX-123949456	AX-123949372
AX-123949524	AX-123949398
AX-123949595	AX-123949415
AX-123949620	AX-123949437
AX-123949638	AX-123949465
AX-123949775	AX-123949564
AX-123949817	AX-123949596
AX-123949826	AX-123949620
AX-123949872	AX-123950100
AX-123949907	AX-123950101
AX-123950001	AX-123950175
AX-123950144	AX-123954272
AX-86160840	AX-86161126
AX-86161126	AX-86240443
AX-86240066	AX-86240812
AX-86240546	AX-86241161
AX-86240673	AX-86241264
AX-86240698	AX-86242005
AX-86241339	AX-86242427
AX-86241724	AX-86244023
AX-86242794	AX-86244425
AX-86243179	AX-86245010
AX-86243773	AX-86245303
AX-86243993	AX-86245416
AX-86245284	AX-86245561
AX-86245303	AX-86245687
AX-86245676	AX-86245853
AX-86246983	AX-86245937
AX-86247148	AX-86246671
AX-86247189	AX-86246958
AX-86247489	AX-86246983
AX-86247505	AX-86247309
AX-86247614	AX-86247959
AX-86247776	AX-86248075
AX-86247787	AX-86248703
AX-86247920	AX-86248863
AX-86247981	AX-86249396
AX-86248075	AX-86249589
AX-86248326	AX-86249643
AX-86249046	AX-86249978
AX-86249325	AX-86250070
AX-86250390	AX-86250390
AX-86250620	AX-86250608
AX-86250969	AX-86250988
AX-86251136	AX-86251138
AX-86251138	AX-86251246
AX-86251446	AX-86251362
AX-86252009	AX-86251370
AX-86252116	AX-86252298
AX-86252562	AX-86253081
AX-86252618	AX-86253090
AX-86253001	AX-86253499
AX-86253784	AX-86253588
AX-86254273	AX-86254247
AX-86255611	AX-86254836
AX-86255709	AX-86254984
AX-86256195	AX-86256023
AX-86256273	AX-86256863
AX-86256775	AX-86256917
AX-86256959	AX-86256943
AX-86257813	AX-86257258
AX-86259043	AX-86257733
AX-86259243	AX-86257828
AX-86259641	AX-86258057
AX-86260694	AX-86259912
AX-86261918	AX-86260331
AX-86262090	AX-86260694
AX-86262270	AX-86260745
AX-86262511	AX-86262162
AX-86264495	AX-86262270
AX-86265559	AX-86263042
AX-86265728	AX-86263117
AX-86265961	AX-86263289
AX-86266044	AX-86264106
AX-86266332	AX-86264977
AX-86268052	AX-86265730
AX-86268972	AX-86266058
AX-86270251	AX-86268038
AX-86270841	AX-86268077
AX-86270945	AX-86268804
AX-86271304	AX-86269031
AX-86271348	AX-86269952
AX-86271400	AX-86269995
AX-86271662	AX-86270604
AX-86271783	AX-86270824
AX-86271856	AX-86270904
AX-86272087	AX-86271255
AX-86273155	AX-86271348
AX-86273596	AX-86271553
AX-86274390	AX-86272234
AX-86274514	AX-86272681
AX-86275120	AX-86272776
AX-86275230	AX-86273704
AX-86275414	AX-86273932
AX-86275802	AX-86275256
AX-86276341	AX-86276334
AX-86277016	AX-86276426
AX-86277104	AX-86276608
AX-86277322	AX-86276632
AX-86277834	AX-86276664
AX-86278020	AX-86276960
AX-86278170	AX-86277104
AX-86278174	AX-86277370
AX-86278394	AX-86277783
AX-86278611	AX-86277834
AX-86278641	AX-86277870
AX-86278693	AX-86278031
AX-86278826	AX-86278170
AX-86279079	AX-86278174
AX-86279575	AX-86278347
AX-86279718	AX-86278693
AX-86281651	AX-86278819
AX-86281726	AX-86278826
AX-86281780	AX-86278846
AX-86281811	AX-86279079
AX-86283118	AX-86279504
AX-86285124	AX-86280291
AX-86285750	AX-86280933
AX-86286450	AX-86281030
AX-86286704	AX-86281137
AX-86287928	AX-86281726
AX-86288492	AX-86281851
AX-86288848	AX-86283625
AX-86289623	AX-86284847
AX-86289975	AX-86285114
AX-86290027	AX-86285124
AX-86290246	AX-86285199
AX-86290742	AX-86285750
AX-86291235	AX-86285822
AX-86291470	AX-86285923
AX-86291576	AX-86286047
AX-86291992	AX-86286450
AX-86292019	AX-86286683
AX-86292108	AX-86286739
AX-86292696	AX-86286872
AX-86293725	AX-86287778
AX-86294208	AX-86288450
AX-86294291	AX-86288469
AX-86294390	AX-86288642
AX-86294618	AX-86288832
AX-86294927	AX-86289377
AX-86295035	AX-86290195
AX-86295607	AX-86291227
AX-86295883	AX-86291366
AX-86296445	AX-86291698
AX-86296615	AX-86292135
AX-86296780	AX-86292162
AX-86297011	AX-86293165
AX-86297039	AX-86293557
AX-86297076	AX-86294208
AX-86297468	AX-86294325
AX-86297711	AX-86294715
AX-86297786	AX-86295791
AX-86298045	AX-86295847
AX-86298371	AX-86296037
AX-86298472	AX-86296780
AX-86299238	AX-86296904
AX-86300078	AX-86297015
AX-86300138	AX-86297116
AX-86301169	AX-86297318
AX-86301624	AX-86297352
AX-86302182	AX-86297429
AX-86302691	AX-86298063
AX-86303131	AX-86298304
AX-86305551	AX-86298472
AX-86306107	AX-86298484
AX-86307157	AX-86298892
AX-86307247	AX-86298944
AX-86307443	AX-86299116
AX-86307521	AX-86299238
AX-86307636	AX-86299466
AX-86307886	AX-86299851
AX-86308097	AX-86300078
AX-86308126	AX-86300619
AX-86308153	AX-86300725
AX-86309413	AX-86302707
AX-86309578	AX-86302961
AX-86310106	AX-86303131
AX-86310373	AX-86303370
AX-86311044	AX-86303525
AX-86311287	AX-86303688
AX-86311621	AX-86304139
AX-86312042	AX-86304591
AX-86312105	AX-86305455
AX-86312322	AX-86307541
AX-86312447	AX-86307886
AX-86312709	AX-86308097
AX-86313574	AX-86308100
AX-86313650	AX-86308153
AX-86313889	AX-86308391
AX-86314307	AX-86309191
AX-86315751	AX-86309349
AX-86316237	AX-86309413
AX-86316296	AX-86311237
AX-86316298	AX-86311721
AX-86316411	AX-86311728
AX-86316752	AX-86311847
AX-86316775	AX-86312102
AX-86317033	AX-86313052
AX-86317094	AX-86313728
AX-86317161	AX-86313811
AX-86317300	AX-86314307
AX-86317501	AX-86314443
AX-86317597	AX-86314456
AX-86318326	AX-86315580
AX-86318625	AX-86315590
AX-86318866	AX-86315751
AX-86318870	AX-86315833
AX-86318947	AX-86316752
AX-86319008	AX-86316778
AX-86319082	AX-86317185
AX-86319295	AX-86317279
AX-86319417	AX-86317294
AX-86319955	AX-86317400
AX-86320097	AX-86317414
AX-86320551	AX-86317447
AX-86320615	AX-86317654
AX-86320718	AX-86317803
AX-86320792	AX-86318613
AX-86321452	AX-86319017
AX-86321484	AX-86319135
AX-86322071	AX-86319452
AX-86322119	AX-86319966
AX-86322971	AX-86320155
AX-86323444	AX-86320268
AX-86323582	AX-86320672
AX-86324011	AX-86321354
AX-86324735	AX-86321862
AX-86324860	AX-86322971
AX-86325815	AX-86323151
AX-86325956	AX-86323261
AX-86326152	AX-86323551
AX-86326404	AX-86323582
AX-86327164	AX-86325815
AX-86328371	AX-86325855
AX-86329008	AX-86326152
AX-86329572	AX-86326360
AX-86330313	AX-86326404
AX-89983758	AX-86326933
AX-89984636	AX-86327647
AX-89994879	AX-86327781
AX-90528319	AX-86328017
AX-90553119	AX-86328814
AX-90556704	AX-86329770
AX-90562383	AX-86329906
AX-90563743	AX-86330313
AX-90564538	AX-89983075
AX-90566143	AX-89989377
AX-90568540	AX-90530126
AX-90573518	AX-90554743
AX-90574222	AX-90559243
AX-90575519	AX-90563070
AX-90575703	AX-90563743
AX-90575738	AX-90566143
AX-90576903	AX-90574343
AX-90577958	AX-90575234
AX-90578029	AX-90576431
AX-90578522	AX-90577100
AX-90582797	AX-90577664
AX-90584307	AX-90578029
AX-90584385	AX-90578476
AX-90584593	AX-90578522
AX-90586234	AX-90581329
AX-90587098	AX-90582299
AX-90587162	AX-90582388
AX-90587301	AX-90584018
AX-90589192	AX-90584517
AX-90594441	AX-90584593
AX-90595701	AX-90587098
AX-90595869	AX-90587179
AX-90596268	AX-90587423
AX-90598743	AX-90587704
AX-90599455	AX-90589192
AX-90599932	AX-90590625
AX-90601028	AX-90590984
AX-90601385	AX-90591459
AX-90601859	AX-90591703
AX-90604419	AX-90592073
AX-90604523	AX-90594760
AX-90605075	AX-90594776
AX-90605196	AX-90595968
AX-90605581	AX-90596562
AX-90605909	AX-90597507
AX-90606338	AX-90597826
AX-90607382	AX-90599344
AX-90607600	AX-90599455
AX-90608030	AX-90599484
AX-90608431	AX-90599684
AX-90608492	AX-90600482
AX-90608877	AX-90600882
AX-90608920	AX-90601148
AX-90609449	AX-90601322
AX-90610071	AX-90601553
AX-90610291	AX-90602726
AX-90610652	AX-90602871
AX-90612020	AX-90603051
AX-90612104	AX-90603502
AX-90612332	AX-90603845
AX-90613524	AX-90605075
AX-90613704	AX-90605196
AX-90614357	AX-90605447
AX-90616467	AX-90605627
AX-90616592	AX-90605909
AX-90617121	AX-90608877
AX-90617339	AX-90610478
AX-90619425	AX-90610652
AX-90619596	AX-90611536
AX-90620177	AX-90612020
AX-90620451	AX-90613240
AX-90620476	AX-90613637
AX-90621130	AX-90613926
AX-90622436	AX-90615272
AX-90622566	AX-90616799
AX-90624612	AX-90617907
AX-90625388	AX-90618298
AX-90625655	AX-90618471
AX-90626315	AX-90620113
AX-90627335	AX-90620303
AX-90627524	AX-90621155
AX-90629176	AX-90621672
AX-90629438	AX-90622063
AX-90629834	AX-90622515
AX-90631350	AX-90623235
AX-90631492	AX-90624612
AX-90634090	AX-90625085
AX-90634884	AX-90625494
AX-90636793	AX-90625577
AX-90637672	AX-90625655
AX-90638158	AX-90625856
AX-90638467	AX-90626199
AX-90639207	AX-90626315
AX-90639495	AX-90627281
AX-90640298	AX-90629718
AX-90640314	AX-90629818
AX-90640361	AX-90630174
AX-90641136	AX-90631644
AX-90641599	AX-90632029
AX-90644105	AX-90633566
AX-90644696	AX-90633640
AX-90645738	AX-90633656
AX-90645867	AX-90634427
AX-90646623	AX-90634884
AX-90646767	AX-90636188
AX-90646773	AX-90636625
AX-90647156	AX-90636651
AX-90647322	AX-90638274
AX-90648191	AX-90638414
AX-90649973	AX-90639215
AX-90651117	AX-90639607
AX-90651149	AX-90640039
AX-90651254	AX-90641136
AX-90652509	AX-90641599
AX-90653193	AX-90642468
AX-90655534	AX-90643203
AX-90655785	AX-90645592
AX-90656817	AX-90645802
AX-90659587	AX-90646562
AX-90660845	AX-90646963
AX-90664196	AX-90647952
AX-90666457	AX-90648353
AX-90668372	AX-90648648
AX-90669859	AX-90648987
AX-90670487	AX-90649942
AX-90671864	AX-90651149
AX-90672349	AX-90651773
AX-90680833	AX-90653902
AX-90682396	AX-90654122
AX-90683024	AX-90655534
AX-90687273	AX-90659161
AX-90688408	AX-90663770
AX-90689446	AX-90664420
AX-90691832	AX-90667389
AX-90693301	AX-90667904
AX-90696993	AX-90669859
AX-90699444	AX-90670455
AX-90702003	AX-90672165
AX-90706527	AX-90675900
AX-90708046	AX-90679108
AX-90711494	AX-90680382
AX-90711922	AX-90680704
AX-90712722	AX-90683153
AX-90712925	AX-90686695
AX-90713124	AX-90690965
AX-90716437	AX-90691567
AX-90717142	AX-90693443
AX-90721086	AX-90693676
AX-90722197	AX-90693967
AX-90724839	AX-90695135
AX-90725424	AX-90696993
AX-90727720	AX-90699554
AX-90727772	AX-90700938
AX-90731759	AX-90702167
AX-90732093	AX-90711494
AX-90733041	AX-90712676
AX-90733438	AX-90714599
AX-90734699	AX-90717089
AX-90735359	AX-90717142
AX-90738324	AX-90717346
AX-90745517	AX-90721086
AX-90749420	AX-90722197
AX-90763555	AX-90724610
AX-90766928	AX-90725378
AX-90776840	AX-90725653
AX-90779407	AX-90728027
AX-90779600	AX-90729694
AX-90781160	AX-90731211
AX-90781390	AX-90732694
AX-90784175	AX-90733140
AX-90785838	AX-90733215
AX-90787679	AX-90736163
AX-90789353	AX-90736170
AX-90791420	AX-90737721
AX-90792385	AX-90738324
AX-90792769	AX-90739230
AX-90795132	AX-90739763
AX-90796074	AX-90742330
AX-90798557	AX-90744819
AX-90800639	AX-90746943
AX-90802359	AX-90749312
AX-90804086	AX-90760663
AX-90805329	AX-90763087
AX-90805602	AX-90767965
AX-90808065	AX-90776309
AX-90808838	AX-90777549
AX-90810634	AX-90778044
AX-90811673	AX-90781329
AX-90812150	AX-90782958
AX-90812760	AX-90783846
AX-90817021	AX-90784988
AX-90819218	AX-90789353
AX-90822506	AX-90791186
AX-90822671	AX-90791785
AX-90823000	AX-90794927
AX-90827490	AX-90795518
AX-90829244	AX-90797608
AX-90831755	AX-90798557
AX-90833408	AX-90799462
AX-90834588	AX-90803882
AX-90835518	AX-90804343
AX-90839921	AX-90805342
AX-90840281	AX-90805455
AX-90846584	AX-90810519
AX-90846817	AX-90815027
AX-90847407	AX-90818758
AX-90849310	AX-90819632
AX-90849863	AX-90821127
AX-90850411	AX-90822671
AX-90850956	AX-90827037
AX-90852462	AX-90827239
AX-90852598	AX-90827291
AX-90854390	AX-90834896
AX-90855680	AX-90839656
AX-90856477	AX-90840157
AX-90859171	AX-90840409
AX-90861404	AX-90846584
AX-90861443	AX-90847407
AX-90871876	AX-90847494
AX-90874000	AX-90849096
AX-90876783	AX-90850411
AX-90876890	AX-90851916
AX-90888067	AX-90852462
AX-90893616	AX-90854350
AX-90894445	AX-90854623
AX-90895595	AX-90854980
AX-90896033	AX-90855742
AX-90897381	AX-90857076
AX-90897900	AX-90860152
AX-90899257	AX-90863576
AX-90904105	AX-90864792
AX-90904469	AX-90870647
AX-90904804	AX-90873747
AX-90905708	AX-90875393
AX-90906957	AX-90876176
AX-90911739	AX-90876801
AX-90920676	AX-90881984
AX-90923230	AX-90889110
AX-90924754	AX-90889245
AX-90933561	AX-90893587
AX-90939512	AX-90895595
AX-90942266	AX-90895827
AX-90945921	AX-90896033
AX-90946662	AX-90897653
AX-90950897	AX-90897900
AX-90952459	AX-90902890
AX-90955426	AX-90903400
AX-90963017	AX-90904475
AX-90963373	AX-90905713
AX-90970426	AX-90905869
AX-90972057	AX-90906277
AX-90973560	AX-90908999
AX-90974604	AX-90909499
AX-90976424	AX-90912028
AX-90977049	AX-90912034
AX-90977308	AX-90914640
AX-90978661	AX-90919633
AX-90979599	AX-90920368
AX-90984230	AX-90921106
AX-90984629	AX-90922453
AX-90989524	AX-90931135
AX-90991834	AX-90935716
AX-90992319	AX-90943170
AX-91001303	AX-90944487
AX-91003639	AX-90944745
AX-91007517	AX-90946566
AX-91008519	AX-90956609
AX-91011723	AX-90962690
AX-91012795	AX-90964900
AX-91013149	AX-90965281
AX-91015598	AX-90970426
AX-91019231	AX-90972474
AX-91019659	AX-90973047
AX-91020266	AX-90977308
AX-91020878	AX-90977976
AX-91021472	AX-90978505
AX-91023217	AX-90978661
AX-91023430	AX-90979675
AX-91027488	AX-90983862
AX-91032735	AX-90988371
AX-91050093	AX-90989551
AX-91050313	AX-90992997
AX-91050881	AX-90994128
AX-91050919	AX-90999757
AX-91053898	AX-91001320
AX-91054022	AX-91001659
AX-91055223	AX-91002428
AX-91059261	AX-91003392
AX-91059587	AX-91004202
AX-91060174	AX-91007455
AX-91063272	AX-91011732
AX-91065528	AX-91013119
AX-91066195	AX-91014669
AX-91067278	AX-91015616
AX-91067994	AX-91015727
AX-91069175	AX-91016487
AX-91071033	AX-91017101
AX-91072288	AX-91017447
AX-91073386	AX-91019196
AX-91073484	AX-91020266
AX-91074079	AX-91021956
AX-91078743	AX-91022520
AX-91082813	AX-91023885
AX-91084375	AX-91030562
AX-91084915	AX-91032430
AX-91085982	AX-91033820
AX-91090811	AX-91035847
AX-91090978	AX-91042473
AX-91093270	AX-91048318
AX-91093687	AX-91050286
AX-91094812	AX-91052604
AX-91095815	AX-91054037
AX-91095861	AX-91054631
AX-91099737	AX-91055133
AX-91101417	AX-91056191
AX-91101918	AX-91060174
AX-91101993	AX-91061090
AX-91104872	AX-91063272
AX-91106256	AX-91065326
AX-91108096	AX-91066339
AX-91108368	AX-91067278
AX-91108720	AX-91069601
AX-91113048	AX-91071046
AX-91113875	AX-91074352
AX-91115367	AX-91077047
AX-91117965	AX-91077107
AX-91118486	AX-91077863
AX-91122456	AX-91082657
AX-91123398	AX-91086484
AX-91130756	AX-91086663
AX-91137851	AX-91089060
AX-91140138	AX-91090716
AX-91148526	AX-91093295
AX-91151015	AX-91093714
AX-91152688	AX-91094812
AX-91153788	AX-91095815
AX-91154244	AX-91095861
AX-91154750	AX-91098275
AX-91155816	AX-91101376
AX-91155825	AX-91101907
AX-91157396	AX-91102775
AX-91158676	AX-91103538
AX-91162079	AX-91104250
AX-91166457	AX-91105303
AX-91169940	AX-91106696
AX-91170972	AX-91108406
AX-91173836	AX-91108552
AX-91179841	AX-91108786
AX-91181605	AX-91113229
AX-91187137	AX-91113875
AX-91190724	AX-91114751
AX-91192006	AX-91115366
AX-91195570	AX-91117092
AX-91195912	AX-91117297
AX-91197848	AX-91117964
AX-91198167	AX-91120482
AX-91201597	AX-91122187
AX-91202267	AX-91128750
AX-91203090	AX-91139248
AX-91203152	AX-91140324
AX-91204284	AX-91140490
AX-91206009	AX-91141590
AX-91206684	AX-91143185
AX-91207796	AX-91144681
AX-91207850	AX-91148551
AX-91209061	AX-91149541
AX-91209098	AX-91150673
AX-91212030	AX-91150935
AX-91213347	AX-91151017
AX-91216713	AX-91154943
AX-91218116	AX-91155694
AX-91219149	AX-91157455
AX-91219680	AX-91158676
AX-91220667	AX-91158924
AX-91221189	AX-91159067
AX-91221848	AX-91160347
AX-91222364	AX-91162385
AX-91222673	AX-91165763
AX-91222999	AX-91167569
AX-91225445	AX-91168543
AX-91225679	AX-91169619
AX-91225980	AX-91174773
AX-91226219	AX-91176876
AX-91341397	AX-91179499
AX-91344614	AX-91179841
AX-91374408	AX-91192577
AX-91378994	AX-91194897
AX-91379313	AX-91196047
AX-91379624	AX-91198167
AX-91379640	AX-91199577
AX-91380835	AX-91200728
AX-91380863	AX-91201172
AX-91382733	AX-91201928
AX-91383332	AX-91203476
AX-91384859	AX-91203771
AX-91385198	AX-91204284
AX-91386293	AX-91204387
AX-91389517	AX-91204510
AX-91391537	AX-91205813
AX-91391659	AX-91206684
AX-91392622	AX-91206837
AX-91394784	AX-91207239
AX-91395511	AX-91209035
AX-91395840	AX-91213498
AX-91395879	AX-91216100
AX-91396511	AX-91217712
AX-91396931	AX-91218784
AX-91397431	AX-91219673
AX-91399152	AX-91220490
AX-91399691	AX-91220628
AX-91399838	AX-91221848
AX-91400185	AX-91222403
AX-91400892	AX-91223282
AX-91402252	AX-91225533
AX-91402746	AX-91367674
AX-91403246	AX-91380220
AX-91404377	AX-91380624
AX-91404563	AX-91381214
AX-91405129	AX-91381805
AX-91405208	AX-91382707
AX-91405419	AX-91384153
AX-91405820	AX-91384530
AX-91405862	AX-91385743
AX-91406326	AX-91387185
AX-91406640	AX-91390276
AX-91407483	AX-91391433
AX-91407858	AX-91391537
AX-91408574	AX-91394351
AX-91408947	AX-91394964
AX-91409489	AX-91394999
AX-91410361	AX-91395042
AX-91412488	AX-91395840
AX-91412810	AX-91395879
AX-91412825	AX-91397965
AX-91415539	AX-91399691
AX-91416242	AX-91399767
AX-91418242	AX-91401121
AX-91420567	AX-91403205
AX-91422708	AX-91403246
AX-91424660	AX-91403354
AX-91425416	AX-91403550
AX-91425643	AX-91404029
AX-91426316	AX-91404212
AX-91427472	AX-91404381
AX-91428163	AX-91404999
AX-91428401	AX-91405666
AX-91429231	AX-91406326
AX-91430899	AX-91406468
AX-91431135	AX-91406956
AX-91431178	AX-91407021
AX-91431844	AX-91407858
AX-91431954	AX-91408107
AX-91432404	AX-91409489
AX-91432743	AX-91412364
AX-91432775	AX-91412372
AX-91433541	AX-91414776
AX-91434584	AX-91415030
AX-91434590	AX-91415705
AX-91436272	AX-91415775
AX-91436734	AX-91416358
AX-91437241	AX-91416859
AX-91437383	AX-91419020
AX-91437640	AX-91420254
AX-91439809	AX-91420699
AX-91440174	AX-91420718
AX-91440500	AX-91420791
AX-91440585	AX-91422155
AX-91440926	AX-91423493
AX-91442009	AX-91423923
AX-91442670	AX-91423930
AX-91442683	AX-91425862
AX-91443089	AX-91426400
AX-91443560	AX-91426990
AX-91443719	AX-91427086
AX-91443923	AX-91431844
AX-91443928	AX-91431849
AX-91444273	AX-91432125
AX-91444924	AX-91432404
AX-91446446	AX-91432689
AX-91447480	AX-91432775
AX-91447829	AX-91433091
AX-91449498	AX-91434532
AX-91450215	AX-91436363
AX-91451870	AX-91437640
AX-91452077	AX-91437803
AX-91452520	AX-91439636
AX-91452712	AX-91441819
AX-91452732	AX-91442442
AX-91454209	AX-91442475
AX-91454622	AX-91442655
AX-91455500	AX-91443022
AX-91456385	AX-91443542
AX-91461085	AX-91443560
AX-91465427	AX-91443719
AX-91466156	AX-91444337
AX-91467269	AX-91445481
AX-91469360	AX-91447410
AX-91469905	AX-91448469
AX-91470403	AX-91449498
AX-91472520	AX-91451870
AX-91473191	AX-91453432
AX-91475198	AX-91454017
AX-91487532	AX-91454134
AX-91490448	AX-91454622
AX-91492344	AX-91456385
AX-91493411	AX-91458158
AX-91496850	AX-91464670
AX-91499099	AX-91466005
AX-91499591	AX-91468026
AX-91500848	AX-91468099
AX-91502158	AX-91469905
AX-91507577	AX-91471104
AX-91509856	AX-91471191
AX-91512161	AX-91475016
AX-91515665	AX-91475843
AX-91517186	AX-91479951
AX-91518290	AX-91482018
AX-91523113	AX-91487367
AX-91524285	AX-91487532
AX-91528931	AX-91488396
AX-91533093	AX-91490559
AX-91534708	AX-91491144
AX-91535197	AX-91492335
AX-91541374	AX-91492512
AX-91543851	AX-91493242
AX-91547104	AX-91494473
AX-91547919	AX-91496850
AX-91548902	AX-91497564
AX-91548909	AX-91500310
AX-91549550	AX-91500570
AX-91552669	AX-91501036
AX-91560613	AX-91501772
AX-91569104	AX-91502158
AX-91572124	AX-91507600
AX-91573358	AX-91507980
AX-91575843	AX-91508644
AX-91577204	AX-91509856
AX-91577597	AX-91510493
AX-91577829	AX-91511008
AX-91581334	AX-91511499
AX-91585196	AX-91512219
AX-91585705	AX-91513018
AX-91586273	AX-91517186
AX-91586495	AX-91528931
AX-91587266	AX-91530072
AX-91589894	AX-91533093
AX-91593190	AX-91533946
AX-91594405	AX-91535455
AX-91595438	AX-91538767
AX-91596109	AX-91542843
AX-91597113	AX-91544003
AX-91597744	AX-91544791
AX-91597962	AX-91546307
AX-91598152	AX-91547343
AX-91599156	AX-91547578
AX-91599935	AX-91548909
AX-91602553	AX-91549879
AX-91604782	AX-91553393
AX-91604855	AX-91555005
AX-91609441	AX-91555079
AX-91616740	AX-91555646
AX-91631480	AX-91558002
AX-91631782	AX-91563869
AX-91632237	AX-91565997
AX-91633037	AX-91570603
AX-91635331	AX-91571121
AX-91635354	AX-91581306
AX-91638836	AX-91582028
AX-91639893	AX-91583058
AX-91642615	AX-91586273
AX-91642771	AX-91589894
AX-91644148	AX-91590799
AX-91644616	AX-91592070
AX-91644997	AX-91592667
AX-91645532	AX-91595955
AX-91645836	AX-91597362
AX-91648945	AX-91597495
AX-91649802	AX-91597744
AX-91652344	AX-91600809
AX-91655059	AX-91600988
AX-91657553	AX-91608259
AX-91658407	AX-91609761
AX-91669339	AX-91611488
AX-91669892	AX-91614544
AX-91671125	AX-91620290
AX-91671510	AX-91620486
AX-91671805	AX-91624940
AX-91672910	AX-91630097
AX-91675931	AX-91630993
AX-91676279	AX-91631269
AX-91677942	AX-91631782
AX-91678314	AX-91633647
AX-91679270	AX-91635218
AX-91681217	AX-91635482
AX-91682233	AX-91637627
AX-91682808	AX-91638848
AX-91689124	AX-91641307
AX-91697512	AX-91642615
AX-91699632	AX-91644223
AX-91701387	AX-91644997
AX-91704940	AX-91645909
AX-91706243	AX-91648945
AX-91706377	AX-91650843
AX-91707780	AX-91651019
AX-91709603	AX-91659834
AX-91712560	AX-91662102
AX-91712985	AX-91662685
AX-91713196	AX-91673427
AX-91713259	AX-91676279
AX-91715422	AX-91677753
AX-91716880	AX-91677942
AX-91721459	AX-91678294
AX-91722127	AX-91679706
AX-91722981	AX-91679986
AX-91729075	AX-91680484
AX-91735011	AX-91682808
AX-91736041	AX-91687523
AX-91736903	AX-91705376
AX-91738768	AX-91706377
AX-91740427	AX-91710112
AX-91741235	AX-91710353
AX-91742350	AX-91710894
AX-91742786	AX-91713775
AX-91743963	AX-91714223
AX-91743993	AX-91714832
AX-91744346	AX-91715395
AX-91750966	AX-91716660
AX-91765308	AX-91720808
AX-91766670	AX-91720909
AX-91768447	AX-91725348
AX-91768499	AX-91729838
AX-91771190	AX-91733504
AX-91772552	AX-91734230
AX-91773827	AX-91736216
AX-91773953	AX-91738768
AX-91775059	AX-91739078
AX-91776314	AX-91740427
AX-91776418	AX-91744346
AX-91778555	AX-91747922
AX-91779030	AX-91750742
AX-91779242	AX-91752835
AX-91780125	AX-91754343
AX-91782425	AX-91760133
AX-91782911	AX-91760849
AX-91783930	AX-91764399
AX-91789098	AX-91766703
AX-91795147	AX-91768443
AX-91795762	AX-91768499
AX-91797472	AX-91773953
AX-91798784	AX-91776314
AX-91805892	AX-91776360
AX-91806252	AX-91777421
AX-91806737	AX-91777805
AX-91809008	AX-91780557
AX-91809436	AX-91782924
AX-91817001	AX-91790702
AX-91817339	AX-91793634
AX-91817421	AX-91798885
AX-91818287	AX-91804518
AX-91831316	AX-91804727
AX-91831920	AX-91805438
AX-91832375	AX-91808802
AX-91833343	AX-91818287
AX-91833522	AX-91823290
AX-91833727	AX-91823891
AX-91836704	AX-91829323
AX-91840869	AX-91831316
AX-91841737	AX-91831891
AX-91842939	AX-91832492
AX-91843469	AX-91833140
AX-91844640	AX-91836180
AX-91845975	AX-91841155
AX-91846122	AX-91846122
AX-91849898	AX-91846823
AX-91850896	AX-91846974
AX-91853461	AX-91848820
AX-91923950	AX-91853461
AX-91925011	AX-91854750
