# Supplementary material for: Development of a maize 55 K SNP array with improved genome coverage for molecular breeding
Source: Mol Breed. 2017 Feb 16;37(3):20. doi: 10.1007/s11032-017-0622-z (PMC5311085; doi:10.1007/s11032-017-0622-z)
Supplement: Supplementary file 15 — (XLSX 9 kb) [file 11032_2017_622_MOESM11_ESM.xlsx]

## Sheet: Sheet1
Supplementary Table S7. Genotyping concordance in biological replicates
Sample name	Replication type	Genotype call concordance [%]
H201	biological（N=2）	98.1
Ji046	biological（N=2）	98.4
Ji495	biological（N=2）	98.1
K14	biological（N=2）	97.1
B73	biological（N=2）	98.9
