# Supplementary material for: Development of a maize 55 K SNP array with improved genome coverage for molecular breeding
Source: Mol Breed. 2017 Feb 16;37(3):20. doi: 10.1007/s11032-017-0622-z (PMC5311085; doi:10.1007/s11032-017-0622-z)
Supplement: Supplementary file 16 — (XLSX 9 kb) [file 11032_2017_622_MOESM12_ESM.xlsx]

## Sheet: Sheet1
Supplementary Table S8. T-test between CTAB and DNA extraction kit methods
Method	Missing counts	Confidence interval (95%)
		Lower limit	Upper limit
CTAB	939.6	886.138	993.062
DNA extraction kit	897.175	843.713	950.637
