# Supplementary material for: Development of a maize 55 K SNP array with improved genome coverage for molecular breeding
Source: Mol Breed. 2017 Feb 16;37(3):20. doi: 10.1007/s11032-017-0622-z (PMC5311085; doi:10.1007/s11032-017-0622-z)
Supplement: Supplementary file 17 — (XLSX 10 kb) [file 11032_2017_622_MOESM13_ESM.xlsx]

## Sheet: Sheet1
Supplementary Table S9. Representative inbred lines from a diverse genetic background
Inbred line	Heterotic Group
Huangzao4	SPT
Sizhisi	SPT
LX9801	SPT
DHuang212	SPT
Chang7-2	SPT
K12	SPT
Wu314	SPT
CN962	SPT
Zhonghuang204	SPT
Wenhuang31413	SPT
Dan340	LRC
Lvjiukuan	LRC
E28	LRC
Dan360	LRC
Tie9010	LRC
DH34	LRC
Liao138	LRC
Si273	LRC
Ji495	Lancaster
Mo17	Lancaster
Ji465	Lancaster
J002	Lancaster
Huotanghuang	Lancaster
LH61	Lancaster
4F1	Lancaster
J001	Lancaster
Ji412	Lancaster
Yu12	Lancaster
B73	Reid
B84	Reid
Tie7922	Reid
U8112	Reid
78010	Reid
5022(B)	Reid
78004	Reid
PHK29	Reid
LH202	Reid
LH146Ht	Reid
Jinhuang59	PB
Zhongmiao28	PB
Zhongzi01	PB
Shen137	PB
P138	PB
Qi318	PB
Jinhuang96B	PB
178	PB
Qi319	PB
Duohuang29	PB
Ye478	PA
3189	PA
K22	PA
CA156	PA
PI10	PA
Zheng28	PA
Shen5003	PA
PHG29	Iodent
PHG50	Iodent
PHP02	Iodent
PHJ90	Iodent
PHG72	Iodent
PHG71	Iodent
CML206	Tropical
CML292	Tropical
CML322	Tropical
La Posta Seq C7-F180-3-1-1-1-B-B-B	Tropical
DTPYC9-F46-3-4-1-1-B-B-B	Tropical
CIMCALI8843/S9243-BB-#-B-5-1-BB-2-3-1	Tropical
CL-P10201 =P102 C6 S2(B)-34-2-BB	Tropical
MBR/MDR C3 BC F1-1-1-1-B-3-2-B	Tropical
CLYN247	Tropical
VL0558	Tropical
