# Supplementary material for: Development of a maize 55 K SNP array with improved genome coverage for molecular breeding
Source: Mol Breed. 2017 Feb 16;37(3):20. doi: 10.1007/s11032-017-0622-z (PMC5311085; doi:10.1007/s11032-017-0622-z)
Supplement: Supplementary file 18 — (XLSX 14 kb) [file 11032_2017_622_MOESM14_ESM.xlsx]

## Sheet: Sheet1
Supplementary Table S10. Variants related to transgenic events
SNP id	Target	Transgenic	Sequence
transgenic_001	3'MON810	ACATCGATGTGGGCTGCACCGACCTGAACGAGGACTTTCGGTAGCCTTCTTTCATTTCCGA	ATGAAAGAAGGCTACCGAAAGTCCTCGTTC
transgenic_002	3'MON810	ACATCGATGTGGGCTGCACCGACCTGAACGAGGACTTTCGGTAGCCTTCTTTCATTTCCGA	AATGAAAGAAGGCTACCGAAAGTCCTCGTT
transgenic_003	3'MON810	ACATCGATGTGGGCTGCACCGACCTGAACGAGGACTTTCGGTAGCCTTCTTTCATTTCCGA	AAATGAAAGAAGGCTACCGAAAGTCCTCGT
transgenic_004	3'MON810	ACATCGATGTGGGCTGCACCGACCTGAACGAGGACTTTCGGTAGCCTTCTTTCATTTCCGA	TGAAAGAAGGCTACCGAAAGTCCTCGTTCA
transgenic_005	5'3272	GCTCATGATCAGATTGTCGTTTCCCGCCTTCAGTTTAAACTATCAGTGTTTGGCCGCGTCA	GCGGCCAAACACTGATAGTTTAAACTGAAG
transgenic_006	5'3272	GCTCATGATCAGATTGTCGTTTCCCGCCTTCAGTTTAAACTATCAGTGTTTGGCCGCGTCA	CGCGGCCAAACACTGATAGTTTAAACTGAA
transgenic_007	5'3272	GCTCATGATCAGATTGTCGTTTCCCGCCTTCAGTTTAAACTATCAGTGTTTGGCCGCGTCA	ACGCGGCCAAACACTGATAGTTTAAACTGA
transgenic_008	5'3272	GCTCATGATCAGATTGTCGTTTCCCGCCTTCAGTTTAAACTATCAGTGTTTGGCCGCGTCA	TCGTTTCCCGCCTTCAGTTTAAACTATCAG
transgenic_009	5'59122	CTCCCTTAATTCTCCGCTCATGATCAGATTGTCGTTTCCCGCCTTCAGTTTAAACTATCAG	GGAAACGACAATCTGATCATGAGCGGAGAA
transgenic_010	5'59122	CTCCCTTAATTCTCCGCTCATGATCAGATTGTCGTTTCCCGCCTTCAGTTTAAACTATCAG	AAACGACAATCTGATCATGAGCGGAGAATT
transgenic_011	5'59122	CTCCCTTAATTCTCCGCTCATGATCAGATTGTCGTTTCCCGCCTTCAGTTTAAACTATCAG	TTTAAACTGAAGGCGGGAAACGACAATCTG
transgenic_012	5'59122	CTCCCTTAATTCTCCGCTCATGATCAGATTGTCGTTTCCCGCCTTCAGTTTAAACTATCAG	GAAACGACAATCTGATCATGAGCGGAGAAT
transgenic_013	5'MON810	TTTAACATCCTTTGCCATTGCCCAGCTATCTGTCACTTTATTGTGAAGATAGTGGAAAAGGA	CTGTCACTTTATTGTGAAGATAGTGGAAAA
transgenic_014	5'MON810	TTTAACATCCTTTGCCATTGCCCAGCTATCTGTCACTTTATTGTGAAGATAGTGGAAAAGGA	ATCTGTCACTTTATTGTGAAGATAGTGGAA
transgenic_015	5'MON810	TTTAACATCCTTTGCCATTGCCCAGCTATCTGTCACTTTATTGTGAAGATAGTGGAAAAGGA	AGATAGCTGGGCAATGGCAAAGGATGTTAA
transgenic_016	5'MON810	TTTAACATCCTTTGCCATTGCCCAGCTATCTGTCACTTTATTGTGAAGATAGTGGAAAAGGA	TCTGTCACTTTATTGTGAAGATAGTGGAAA
transgenic_017	5'NK603	GGCCGCCCTAGGGATATCAAGCTTGGTACCACGCGTGGGCCGCTACAAGGCTTGCTGGCCGA	CACGCGTGGTACCAAGCTTGATATCCCTAG
transgenic_018	5'NK603	GGCCGCCCTAGGGATATCAAGCTTGGTACCACGCGTGGGCCGCTACAAGGCTTGCTGGCCGA	CCACGCGTGGTACCAAGCTTGATATCCCTA
transgenic_019	5'NK603	GGCCGCCCTAGGGATATCAAGCTTGGTACCACGCGTGGGCCGCTACAAGGCTTGCTGGCCGA	CCCACGCGTGGTACCAAGCTTGATATCCCT
transgenic_020	5'NK603	GGCCGCCCTAGGGATATCAAGCTTGGTACCACGCGTGGGCCGCTACAAGGCTTGCTGGCCGA	GCGGCCCACGCGTGGTACCAAGCTTGATAT
transgenic_021	amy797E	TCATCCTCACCTACGAGGGCCAGCCCACGATCTTCTACCGCGACTACGAGGAGTGGCTGAAC	CACCTACGAGGGCCAGCCCACGATCTTCTA
transgenic_022	amy797E	TCATCCTCACCTACGAGGGCCAGCCCACGATCTTCTACCGCGACTACGAGGAGTGGCTGAAC	ACCTACGAGGGCCAGCCCACGATCTTCTAC
transgenic_023	amy797E	TCATCCTCACCTACGAGGGCCAGCCCACGATCTTCTACCGCGACTACGAGGAGTGGCTGAAC	TCACCTACGAGGGCCAGCCCACGATCTTCT
transgenic_024	amy797E	TCATCCTCACCTACGAGGGCCAGCCCACGATCTTCTACCGCGACTACGAGGAGTGGCTGAAC	CACTCCTCGTAGTCGCGGTAGAAGATCGTG
transgenic_025	bar	CGGCCGTCCAGTCGTAGGCGTTGCGTGCCTTCCAGGGGCCCGCGTAGGCGATGCCGGCGACC	GGCCGTCCAGTCGTAGGCGTTGCGTGCCTT
transgenic_026	bar	CGGCCGTCCAGTCGTAGGCGTTGCGTGCCTTCCAGGGGCCCGCGTAGGCGATGCCGGCGACC	CCGTCCAGTCGTAGGCGTTGCGTGCCTTCC
transgenic_027	bar	CGGCCGTCCAGTCGTAGGCGTTGCGTGCCTTCCAGGGGCCCGCGTAGGCGATGCCGGCGACC	GCCGTCCAGTCGTAGGCGTTGCGTGCCTTC
transgenic_028	bar	CGGCCGTCCAGTCGTAGGCGTTGCGTGCCTTCCAGGGGCCCGCGTAGGCGATGCCGGCGACC	CGTCCAGTCGTAGGCGTTGCGTGCCTTCCA
transgenic_029	barstar	GTACCCGCTTGTTTTGGAATGGAGACAGTTTGAACAAAGCAAGCAGCTTACAGAAAATGGT	CTTTGTTCAAACTGTCTCCATTCCAAAACA
transgenic_030	barstar	GTACCCGCTTGTTTTGGAATGGAGACAGTTTGAACAAAGCAAGCAGCTTACAGAAAATGGT	TTTGAACAAAGCAAGCAGCTTACAGAAAAT
transgenic_031	barstar	GTACCCGCTTGTTTTGGAATGGAGACAGTTTGAACAAAGCAAGCAGCTTACAGAAAATGGT	TGAACAAAGCAAGCAGCTTACAGAAAATGG
transgenic_032	barstar	GTACCCGCTTGTTTTGGAATGGAGACAGTTTGAACAAAGCAAGCAGCTTACAGAAAATGGT	TTTTGGAATGGAGACAGTTTGAACAAAGCA
transgenic_033	bla	TCGTGCACCCAACTGATCTTCAGCATCTTTTACTTTCACCAGCGTTTCTGGGT	ACCCAGAAACGCTGGTGAAAGTAAAAGATG
transgenic_034	bla	TCGTGCACCCAACTGATCTTCAGCATCTTTTACTTTCACCAGCGTTTCTGGGT	CCAGAAACGCTGGTGAAAGTAAAAGATGCT
transgenic_035	bla	TCGTGCACCCAACTGATCTTCAGCATCTTTTACTTTCACCAGCGTTTCTGGGT	AAACGCTGGTGAAAGTAAAAGATGCTGAAG
transgenic_036	bla	TCGTGCACCCAACTGATCTTCAGCATCTTTTACTTTCACCAGCGTTTCTGGGT	GCTGGTGAAAGTAAAAGATGCTGAAGATCA
transgenic_037	BT11	ATTCAAATATGTATCCGCTCATGGAGGGATTCTTGGATTTTTGGTGGAGACCATTTCTTGG	AAATCCAAGAATCCCTCCATGAGCGGATAC
transgenic_038	BT11	ATTCAAATATGTATCCGCTCATGGAGGGATTCTTGGATTTTTGGTGGAGACCATTTCTTGG	AAAATCCAAGAATCCCTCCATGAGCGGATA
transgenic_039	BT11	ATTCAAATATGTATCCGCTCATGGAGGGATTCTTGGATTTTTGGTGGAGACCATTTCTTGG	AATCCAAGAATCCCTCCATGAGCGGATACA
transgenic_040	BT11	ATTCAAATATGTATCCGCTCATGGAGGGATTCTTGGATTTTTGGTGGAGACCATTTCTTGG	AAATATGTATCCGCTCATGGAGGGATTCTT
transgenic_041	BT176	ATGTGGGAGGGAGAACTCCGTGGGCGTGGTATCGACTTTATAGGAAGGGAG	GAACTCCGTGGGCGTGGTATCGACTTTATA
transgenic_042	BT176	ATGTGGGAGGGAGAACTCCGTGGGCGTGGTATCGACTTTATAGGAAGGGAG	TATAAAGTCGATACCACGCCCACGGAGTTC
transgenic_043	BT176	ATGTGGGAGGGAGAACTCCGTGGGCGTGGTATCGACTTTATAGGAAGGGAG	AACTCCGTGGGCGTGGTATCGACTTTATAG
transgenic_044	BT176	ATGTGGGAGGGAGAACTCCGTGGGCGTGGTATCGACTTTATAGGAAGGGAG	GAGAACTCCGTGGGCGTGGTATCGACTTTA
transgenic_045	CP4epsps	ACAGCGAGAATCGGATATTCGTCGATCATCGAAGGCGCGCGGTCTTCCGGCACCGTGACGC	CGCCTTCGATGATCGACGAATATCCGATTC
transgenic_046	CP4epsps	ACAGCGAGAATCGGATATTCGTCGATCATCGAAGGCGCGCGGTCTTCCGGCACCGTGACGC	CTTCGATGATCGACGAATATCCGATTCTCG
transgenic_047	CP4epsps	ACAGCGAGAATCGGATATTCGTCGATCATCGAAGGCGCGCGGTCTTCCGGCACCGTGACGC	GCGAGAATCGGATATTCGTCGATCATCGAA
transgenic_048	CP4epsps	ACAGCGAGAATCGGATATTCGTCGATCATCGAAGGCGCGCGGTCTTCCGGCACCGTGACGC	TTCGATGATCGACGAATATCCGATTCTCGC
transgenic_049	cry1A.105	ACAACAGTAGTACCTGACTGAAGTGTATGTGCTTTCACCAAGGGTATTTGAGTAATGCTGTC	GAAAGCACATACACTTCAGTCAGGTACTAC
transgenic_050	cry1A.105	ACAACAGTAGTACCTGACTGAAGTGTATGTGCTTTCACCAAGGGTATTTGAGTAATGCTGTC	TGGTGAAAGCACATACACTTCAGTCAGGTA
transgenic_051	cry1A.105	ACAACAGTAGTACCTGACTGAAGTGTATGTGCTTTCACCAAGGGTATTTGAGTAATGCTGTC	TTACTCAAATACCCTTGGTGAAAGCACATA
transgenic_052	cry1A.105	ACAACAGTAGTACCTGACTGAAGTGTATGTGCTTTCACCAAGGGTATTTGAGTAATGCTGTC	CTCAAATACCCTTGGTGAAAGCACATACAC
transgenic_053	cry1Ac	ATTACACGTTACCGTGTTATTTGGATAGATTTCCTCTTCTACGCAGTTGCTAAACTTCAGT	TGCGTAGAAGAGGAAATCTATCCAAATAAC
transgenic_054	cry1Ac	ATTACACGTTACCGTGTTATTTGGATAGATTTCCTCTTCTACGCAGTTGCTAAACTTCAGT	ACTGCGTAGAAGAGGAAATCTATCCAAATA
transgenic_055	cry1Ac	ATTACACGTTACCGTGTTATTTGGATAGATTTCCTCTTCTACGCAGTTGCTAAACTTCAGT	AACTGCGTAGAAGAGGAAATCTATCCAAAT
transgenic_056	cry1Ac	ATTACACGTTACCGTGTTATTTGGATAGATTTCCTCTTCTACGCAGTTGCTAAACTTCAGT	CTGCGTAGAAGAGGAAATCTATCCAAATAA
transgenic_057	cry1C	TGCCTAATTAGTCTATTATAGTTTTCATTGACATTTATCGTTGTCAATCCCCATCTTTCTCCA	TAAATGTCAATGAAAACTATAATAGACTAA
transgenic_058	cry1C	TGCCTAATTAGTCTATTATAGTTTTCATTGACATTTATCGTTGTCAATCCCCATCTTTCTCCA	GAAAGATGGGGATTGACAACGATAAATGTC
transgenic_059	cry1C	TGCCTAATTAGTCTATTATAGTTTTCATTGACATTTATCGTTGTCAATCCCCATCTTTCTCCA	GGATTGACAACGATAAATGTCAATGAAAAC
transgenic_060	cry1C	TGCCTAATTAGTCTATTATAGTTTTCATTGACATTTATCGTTGTCAATCCCCATCTTTCTCCA	CTATTATAGTTTTCATTGACATTTATCGTT
transgenic_061	cry1Fa2	CAATCCTCACTATGTACTCGGTCTTAGGGGAGTGGCCTTTCAACAAACTGGTACGAATCACA	AGTGGCCTTTCAACAAACTGGTACGAATCA
transgenic_062	cry1Fa2	CAATCCTCACTATGTACTCGGTCTTAGGGGAGTGGCCTTTCAACAAACTGGTACGAATCACA	GAGTGGCCTTTCAACAAACTGGTACGAATC
transgenic_063	cry1Fa2	CAATCCTCACTATGTACTCGGTCTTAGGGGAGTGGCCTTTCAACAAACTGGTACGAATCACA	ATTCGTACCAGTTTGTTGAAAGGCCACTCC
transgenic_064	cry1Fa2	CAATCCTCACTATGTACTCGGTCTTAGGGGAGTGGCCTTTCAACAAACTGGTACGAATCACA	GGAGTGGCCTTTCAACAAACTGGTACGAAT
transgenic_065	cry34Ab1	GATGATCTCGTACTGGGACTTGTTGGAGTGGCCGTCGTATTTGTTGGAGCCGGCGAACGGG	CAACAAATACGACGGCCACTCCAACAAGTC
transgenic_066	cry34Ab1	GATGATCTCGTACTGGGACTTGTTGGAGTGGCCGTCGTATTTGTTGGAGCCGGCGAACGGG	CTTGTTGGAGTGGCCGTCGTATTTGTTGGA
transgenic_067	cry34Ab1	GATGATCTCGTACTGGGACTTGTTGGAGTGGCCGTCGTATTTGTTGGAGCCGGCGAACGGG	AACAAATACGACGGCCACTCCAACAAGTCC
transgenic_068	cry34Ab1	GATGATCTCGTACTGGGACTTGTTGGAGTGGCCGTCGTATTTGTTGGAGCCGGCGAACGGG	TCCAACAAATACGACGGCCACTCCAACAAG
transgenic_069	cry35Ab1	GTTGGCGGCGTAGGAGGTGATGATGTACTGGTCGTCGTCGATCGGGAAGAGGAACCACTTG	TTCCCGATCGACGACGACCAGTACATCATC
transgenic_070	cry35Ab1	GTTGGCGGCGTAGGAGGTGATGATGTACTGGTCGTCGTCGATCGGGAAGAGGAACCACTTG	AGGAGGTGATGATGTACTGGTCGTCGTCGA
transgenic_071	cry35Ab1	GTTGGCGGCGTAGGAGGTGATGATGTACTGGTCGTCGTCGATCGGGAAGAGGAACCACTTG	CTCTTCCCGATCGACGACGACCAGTACATC
transgenic_072	cry35Ab1	GTTGGCGGCGTAGGAGGTGATGATGTACTGGTCGTCGTCGATCGGGAAGAGGAACCACTTG	TCTTCCCGATCGACGACGACCAGTACATCA
transgenic_073	cry3Bb1	GGACTTCGACTTGGGCCATGAAGGCCTTCCAGGGGTCGGCGTCGGAGGGCCAGATGGTGTT	TGGAAGGCCTTCATGGCCCAAGTCGAAGTC
transgenic_074	cry3Bb1	GGACTTCGACTTGGGCCATGAAGGCCTTCCAGGGGTCGGCGTCGGAGGGCCAGATGGTGTT	GACTTCGACTTGGGCCATGAAGGCCTTCCA
transgenic_075	cry3Bb1	GGACTTCGACTTGGGCCATGAAGGCCTTCCAGGGGTCGGCGTCGGAGGGCCAGATGGTGTT	ACTTCGACTTGGGCCATGAAGGCCTTCCAG
transgenic_076	cry3Bb1	GGACTTCGACTTGGGCCATGAAGGCCTTCCAGGGGTCGGCGTCGGAGGGCCAGATGGTGTT	GGACTTCGACTTGGGCCATGAAGGCCTTCC
transgenic_077	GA21	GGCCCCCACGACCCGGACCCACCTGCTGTTGAGAAAGAGATATGAGTTAGTATATGTTCTA	GCTGTTGAGAAAGAGATATGAGTTAGTATA
transgenic_078	GA21	GGCCCCCACGACCCGGACCCACCTGCTGTTGAGAAAGAGATATGAGTTAGTATATGTTCTA	CATATACTAACTCATATCTCTTTCTCAACA
transgenic_079	GA21	GGCCCCCACGACCCGGACCCACCTGCTGTTGAGAAAGAGATATGAGTTAGTATATGTTCTA	GACCCACCTGCTGTTGAGAAAGAGATATGA
transgenic_080	GA21	GGCCCCCACGACCCGGACCCACCTGCTGTTGAGAAAGAGATATGAGTTAGTATATGTTCTA	ATATACTAACTCATATCTCTTTCTCAACAG
transgenic_081	Gus	AACTCGACCCGACGCGTCCGATCACCTGCGTCAATGTAATGTTCTGCGACGCTCACACCGAT	GCGTCAATGTAATGTTCTGCGACGCTCACA
transgenic_082	Gus	AACTCGACCCGACGCGTCCGATCACCTGCGTCAATGTAATGTTCTGCGACGCTCACACCGAT	GACGCGTCCGATCACCTGCGTCAATGTAAT
transgenic_083	Gus	AACTCGACCCGACGCGTCCGATCACCTGCGTCAATGTAATGTTCTGCGACGCTCACACCGAT	CAGAACATTACATTGACGCAGGTGATCGGA
transgenic_084	Gus	AACTCGACCCGACGCGTCCGATCACCTGCGTCAATGTAATGTTCTGCGACGCTCACACCGAT	CGTCGCAGAACATTACATTGACGCAGGTGA
transgenic_085	MIR604	CCCGGGCGGCCAGCATGGCCGTATCCGCAATGTGTTATTAAGAGTTGGTGGTACGGGTACT	CATGGCCGTATCCGCAATGTGTTATTAAGA
transgenic_086	MIR604	CCCGGGCGGCCAGCATGGCCGTATCCGCAATGTGTTATTAAGAGTTGGTGGTACGGGTACT	CAGCATGGCCGTATCCGCAATGTGTTATTA
transgenic_087	MIR604	CCCGGGCGGCCAGCATGGCCGTATCCGCAATGTGTTATTAAGAGTTGGTGGTACGGGTACT	ACCCGTACCACCAACTCTTAATAACACATT
transgenic_088	MIR604	CCCGGGCGGCCAGCATGGCCGTATCCGCAATGTGTTATTAAGAGTTGGTGGTACGGGTACT	TGGCCGTATCCGCAATGTGTTATTAAGAGT
transgenic_089	MON88017	TGACGCAGTGGTCGGTGTACTGTTGGGTCAGCTTCAGCTGGCGACGGTAGAA	CTACCGTCGCCAGCTGAAGCTGACCCAACA
transgenic_090	MON88017	TGACGCAGTGGTCGGTGTACTGTTGGGTCAGCTTCAGCTGGCGACGGTAGAA	TGAAGCTGACCCAACAGTACACCGACCACT
transgenic_091	MON88017	TGACGCAGTGGTCGGTGTACTGTTGGGTCAGCTTCAGCTGGCGACGGTAGAA	TTCTACCGTCGCCAGCTGAAGCTGACCCAA
transgenic_092	MON88017	TGACGCAGTGGTCGGTGTACTGTTGGGTCAGCTTCAGCTGGCGACGGTAGAA	TCGCCAGCTGAAGCTGACCCAACAGTACAC
transgenic_093	nptII	AGGAAGCGGTCAGCCCATTCGCCGCCAAGCTCTTCAGCAATATCACGGGTAGCCAACGCTATG	TCTTCAGCAATATCACGGGTAGCCAACGCT
transgenic_094	nptII	AGGAAGCGGTCAGCCCATTCGCCGCCAAGCTCTTCAGCAATATCACGGGTAGCCAACGCTATG	TTCAGCAATATCACGGGTAGCCAACGCTAT
transgenic_095	nptII	AGGAAGCGGTCAGCCCATTCGCCGCCAAGCTCTTCAGCAATATCACGGGTAGCCAACGCTATG	AAGCTCTTCAGCAATATCACGGGTAGCCAA
transgenic_096	nptII	AGGAAGCGGTCAGCCCATTCGCCGCCAAGCTCTTCAGCAATATCACGGGTAGCCAACGCTATG	ATAGCGTTGGCTACCCGTGATATTGCTGAA
transgenic_097	P-CaMV35s	CAATCCACTTGCTTTGAAGACGTGGTTGGAACGTCTTCTTTTTCCACGATGCTCCTCGTGG	AGACGTTCCAACCACGTCTTCAAAGCAAGT
transgenic_098	P-CaMV35s	CAATCCACTTGCTTTGAAGACGTGGTTGGAACGTCTTCTTTTTCCACGATGCTCCTCGTGG	GACGTTCCAACCACGTCTTCAAAGCAAGTG
transgenic_099	P-CaMV35s	CAATCCACTTGCTTTGAAGACGTGGTTGGAACGTCTTCTTTTTCCACGATGCTCCTCGTGG	CAATCCACTTGCTTTGAAGACGTGGTTGGA
transgenic_100	P-CaMV35s	CAATCCACTTGCTTTGAAGACGTGGTTGGAACGTCTTCTTTTTCCACGATGCTCCTCGTGG	AATCCACTTGCTTTGAAGACGTGGTTGGAA
transgenic_101	P-CMoVb	TTCAAATTTCTCTTGTGAAACACCCTTTTATCTAATGGATATTAAGTGTCTCTTCTCTGCTTCTCACCAA	TTAGATAAAAGGGTGTTTCACAAGAGAAAT
transgenic_102	P-CMoVb	TTCAAATTTCTCTTGTGAAACACCCTTTTATCTAATGGATATTAAGTGTCTCTTCTCTGCTTCTCACCAA	AGAAGAGACACTTAATATCCATTAGATAAA
transgenic_103	P-CMoVb	TTCAAATTTCTCTTGTGAAACACCCTTTTATCTAATGGATATTAAGTGTCTCTTCTCTGCTTCTCACCAA	CATTAGATAAAAGGGTGTTTCACAAGAGAA
transgenic_104	P-CMoVb	TTCAAATTTCTCTTGTGAAACACCCTTTTATCTAATGGATATTAAGTGTCTCTTCTCTGCTTCTCACCAA	ATTAGATAAAAGGGTGTTTCACAAGAGAAA
transgenic_105	Phytase/BVLA430101	CCGATGGGTTCTCATCTGCCTGGACGGTTCCTTTCGCGTCGCGCATGTACGTCGAGATGA	TGGGTTCTCATCTGCCTGGACGGTTCCTTT
transgenic_106	Phytase/BVLA430101	CCGATGGGTTCTCATCTGCCTGGACGGTTCCTTTCGCGTCGCGCATGTACGTCGAGATGA	GCGAAAGGAACCGTCCAGGCAGATGAGAAC
transgenic_107	Phytase/BVLA430101	CCGATGGGTTCTCATCTGCCTGGACGGTTCCTTTCGCGTCGCGCATGTACGTCGAGATGA	AAAGGAACCGTCCAGGCAGATGAGAACCCA
transgenic_108	Phytase/BVLA430101	CCGATGGGTTCTCATCTGCCTGGACGGTTCCTTTCGCGTCGCGCATGTACGTCGAGATGA	AAGGAACCGTCCAGGCAGATGAGAACCCAT
transgenic_109	pmi	ATGGCATTATTTTTACAACCCGTTTTTAAAGACAGAATTTGGGGCGGTCATGCATTAAAAG	ATTCTGTCTTTAAAAACGGGTTGTAAAAAT
transgenic_110	pmi	ATGGCATTATTTTTACAACCCGTTTTTAAAGACAGAATTTGGGGCGGTCATGCATTAAAAG	TTCTGTCTTTAAAAACGGGTTGTAAAAATA
transgenic_111	pmi	ATGGCATTATTTTTACAACCCGTTTTTAAAGACAGAATTTGGGGCGGTCATGCATTAAAAG	CAAATTCTGTCTTTAAAAACGGGTTGTAAA
transgenic_112	pmi	ATGGCATTATTTTTACAACCCGTTTTTAAAGACAGAATTTGGGGCGGTCATGCATTAAAAG	AAATTCTGTCTTTAAAAACGGGTTGTAAAA
transgenic_113	P-Orbcs	AGACGTGCTCAATGAAGTACAGCAGTGCCGCTCGGAATATCCCAATTGTTTCATCCGTGTT	TACAGCAGTGCCGCTCGGAATATCCCAATT
transgenic_114	P-Orbcs	AGACGTGCTCAATGAAGTACAGCAGTGCCGCTCGGAATATCCCAATTGTTTCATCCGTGTT	AACACGGATGAAACAATTGGGATATTCCGA
transgenic_115	P-Orbcs	AGACGTGCTCAATGAAGTACAGCAGTGCCGCTCGGAATATCCCAATTGTTTCATCCGTGTT	ATTCCGAGCGGCACTGCTGTACTTCATTGA
transgenic_116	P-Orbcs	AGACGTGCTCAATGAAGTACAGCAGTGCCGCTCGGAATATCCCAATTGTTTCATCCGTGTT	ACACGGATGAAACAATTGGGATATTCCGAG
transgenic_117	P-ract1	CCCTCTTCCTGATCTTGTTTAGCACGGCGGAAATTTTAAACCCCCCATCATCTCCCCCAAC	AATTTCCGCCGTGCTAAACAAGATCAGGAA
transgenic_118	P-ract1	CCCTCTTCCTGATCTTGTTTAGCACGGCGGAAATTTTAAACCCCCCATCATCTCCCCCAAC	GTTTAAAATTTCCGCCGTGCTAAACAAGAT
transgenic_119	P-ract1	CCCTCTTCCTGATCTTGTTTAGCACGGCGGAAATTTTAAACCCCCCATCATCTCCCCCAAC	TTTAAAATTTCCGCCGTGCTAAACAAGATC
transgenic_120	P-ract1	CCCTCTTCCTGATCTTGTTTAGCACGGCGGAAATTTTAAACCCCCCATCATCTCCCCCAAC	TTAAAATTTCCGCCGTGCTAAACAAGATCA
transgenic_121	T-nos	GACGTTATTTATGAGATGGGTTTTTATGATTAGAGTCCCGCAATTATACATTTAATACG	GGACTCTAATCATAAAAACCCATCTCATAA
transgenic_122	T-nos	GACGTTATTTATGAGATGGGTTTTTATGATTAGAGTCCCGCAATTATACATTTAATACG	TATGATTAGAGTCCCGCAATTATACATTTA
transgenic_123	T-nos	GACGTTATTTATGAGATGGGTTTTTATGATTAGAGTCCCGCAATTATACATTTAATACG	CTAATCATAAAAACCCATCTCATAAATAAC
transgenic_124	T-nos	GACGTTATTTATGAGATGGGTTTTTATGATTAGAGTCCCGCAATTATACATTTAATACG	AATCATAAAAACCCATCTCATAAATAACGT
transgenic_125	T-pinII	AATATGGATGATCTCTTTCTCTTTTATTCAGATAACTAGTAATTACACATAACACACAACT	TCTCTTTTATTCAGATAACTAGTAATTACA
transgenic_126	T-pinII	AATATGGATGATCTCTTTCTCTTTTATTCAGATAACTAGTAATTACACATAACACACAACT	TATTCAGATAACTAGTAATTACACATAACA
transgenic_127	T-pinII	AATATGGATGATCTCTTTCTCTTTTATTCAGATAACTAGTAATTACACATAACACACAACT	TCTTTTATTCAGATAACTAGTAATTACACA
transgenic_128	T-pinII	AATATGGATGATCTCTTTCTCTTTTATTCAGATAACTAGTAATTACACATAACACACAACT	TTTTATTCAGATAACTAGTAATTACACATA
transgenic_129	zSSIIb	ATTTCCTCCTTTTTTTGTGGAAGTACATTAGAGCACTGAGACAAAACTTGTGGTTACAGAA	GAAGTACATTAGAGCACTGAGACAAAACTT
transgenic_130	zSSIIb	ATTTCCTCCTTTTTTTGTGGAAGTACATTAGAGCACTGAGACAAAACTTGTGGTTACAGAA	AGAGCACTGAGACAAAACTTGTGGTTACAG
transgenic_131	zSSIIb	ATTTCCTCCTTTTTTTGTGGAAGTACATTAGAGCACTGAGACAAAACTTGTGGTTACAGAA	AAGTACATTAGAGCACTGAGACAAAACTTG
transgenic_132	zSSIIb	ATTTCCTCCTTTTTTTGTGGAAGTACATTAGAGCACTGAGACAAAACTTGTGGTTACAGAA	TGTCTCAGTGCTCTAATGTACTTCCACAAA
